# Supplementary material for: B cell-mediated immune surveillance defines the favorable prognosis of occult breast cancer: a multi-omics study
Source: Front Immunol. 2026 Apr 17;17:1813674. doi: 10.3389/fimmu.2026.1813674 (PMC13133082; doi:10.3389/fimmu.2026.1813674)
Supplement: Supplementary Table 1 — Clinicopathological characteristics of OBC patients and matched non-OBC patients selected for proteomics analysis. [file Table1.xlsx]

## Sheet: Table S1
Table S1. Clinicopathological characteristics of OBC patients and matched Non-OBC patients selected for proteomics analysis.
Patient ID	Group	Year of diagnosis	Age at diagnosis	Laterality	Menopause or not	Family history of cancer	AJCC N category	Metastasis	Histological classification	AJCC stage	ER status	PR status	HER2 status	Ki-67 status	Surgery	Adjuvant chemotherapy	Vital status	PFS(months)	OS(months)	Other treatment
1	OBC	2017	49	left	No	None	N1	None	Poorly differentiated adenocarcinoma	Ⅱ	-	-	-	0.8	Modified radical mastectomy	Yes	alive	57	57	None
2	Non-OBC	2018	46	left	No	None	N1	None	Nonspecial invasive breast cancer	Ⅱ	-	-	-	0.6	Breast conserving surgery and axillary lymph node dissection	Yes	alive	53	53	Radiotherapy
3	OBC	2018	54	bilateral	Yes	Her father died of lung cancer.	N2	Multiple lymph nodes and pericardial metastasis	Poorly differentiated adenocarcinoma	Ⅳ	-	-	1+	0.25	Needle biopsy only	Yes	dead	13	15	Targeted therapy (Trast-uzumab for Injection )
4	Non-OBC	2019	83	right	Yes	None	N2	Costal and left adrenal gland metastasis	Invasive lobular carcinoma	Ⅳ	-	-	1+	0.1	Modified radical mastectomy	Yes	dead	0	6	None
Abbreviations: OBC: occult breast cancer; AJCC: American Joint Committee on Cancer; ER: estrogen receptor; PR: progesterone receptor; HER2: human epidermal growth factor receptor 2; HR: hormone receptor; PFS: progression free survival; OS: overall survival.

## Sheet: Table S2
Table S2. Proteomic profiles of OBC and Non-OBC.
Protein.accession	Gene.name	OBC-LN1	OBC-LN2	Non-OBC-LN1	Non-OBC-LN2	Non-OBC-PT1	Non-OBC-PT2
A0A5B9	TRBC2	1.2126	1.14426	1.26581	0.988182	1.78775	0.532331
A0AV02	SLC12A8	1.24635	1.00903	0.960624	1.40359	0.66702	0.587385
A0AV96	RBM47	0.623508	1.17286	0.447927	1.34911	0.552692	1.46047
A0AVT1	UBA6	1.0297	0.920718	1.05944	1.35658	0.902475	1.06421
A0FGR8	ESYT2	0.817317	1.26059	0.966445	0.919461	0.895262	0.87939
A0MZ66	SHTN1	0.694162	0.784166	0.605607	1.18104	0.684153	1.1057
A1A4S6	ARHGAP10	1.14742	1.09592	0.999278	0.983133	1.2619	0.915762
A1L0T0	ILVBL	0.434964	1.63955	0.512954	1.6741	0.644343	0.961678
A1L390	PLEKHG3	0.886416	1.51827	0.713351	0.767886	0.921826	1.44234
A1L4H1	SSC5D	0.808607	0.969981	0.534983	0.612868	1.68141	1.25333
A1X283	SH3PXD2B	1.10821	1.04732	0.727635	0.325194	2.38795	0.936303
A2A288	ZC3H12D	1.52896	0.772718	1.85238	0.877261	0.844665	0.445184
A2RRP1	NBAS	1.02296	1.05201	0.805185	1.2107	0.977373	1.10791
A2RTX5	TARS3	0.963457	0.822359	1.2665	0.795129	0.86478	0.796112
A2RUC4	TYW5	1.06767	0.935337	1.16831	1.23861	1.01011	0.776324
A3KMH1	VWA8	0.899995	0.959759	0.712369	1.03006	0.546285	1.10463
A4D1E9	GTPBP10	0.637081	1.23661	0.970146	1.13001	1.19162	0.924678
A4D1P6	WDR91	1.12365	1.13951	1.26089	0.90261	0.870546	0.819411
A5D8V6	VPS37C	0.729063	0.564032	0.665946	1.10773	0.890809	1.43868
A5YKK6	CNOT1	0.91922	0.927045	1.01783	1.04597	0.943682	1.00868
A6NC98	CCDC88B	1.13004	1.04243	1.40683	1.24723	0.758656	0.708013
A6NDG6	PGP	1.12149	0.577453	0.811174	1.78508	0.827943	1.23467
A6NFQ2	TCAF2	0.96537	1.05603	0.823749	1.57395	0.595554	0.893486
A6NHL2	TUBAL3	0.739979	1.08649	0.626702	0.542262	1.65555	1.25607
A6NHR9	SMCHD1	1.36377	0.956429	1.39378	0.883404	0.860022	0.598032
A6NJ78	METTL15	0.893155	0.737151	0.896426	1.10156	1.23819	1.07388
A6NK58	LIPT2	0.704149	1.04657	1.36677	0.971124	0.675676	0.821439
A6NMZ7	COL6A6	0.609771	0.740495	0.416465	0.377335	1.38618	0.396224
A7E2V4	ZSWIM8	0.981862	0.967815	0.789753	1.02521	1.21251	1.10814
A8CG34	POM121C	1.04026	1.38674	0.793504	0.967833	1.15012	0.758866
A8K2U0	A2ML1	0.603226	1.65861	1.14832	0.668765	0.866999	0.717728
A8MXV4	NUDT19	0.636755	0.932069	0.798483	1.14546	0.86736	0.917556
A9UHW6	MIF4GD	0.665934	0.923777	1.20694	0.941801	0.758193	1.21852
B0I1T2	MYO1G	1.32968	1.20332	1.71684	1.00128	0.597393	0.471813
B2RTY4	MYO9A	0.833294	0.781128	1.00559	1.03674	1.68542	0.724643
B7ZAQ6	GPR89A	0.981821	1.60818	0.855694	1.27573	0.977669	0.929987
C4AMC7	WASH3P	1.02228	1.33205	0.949304	0.977704	1.00484	0.952472
C9JLW8	MCRIP1	1.03063	1.07053	1.16426	0.904886	1.10972	0.941301
C9JRZ8	AKR1B15	0.961518	0.659508	1.50532	1.04239	0.871368	1.29879
O00115	DNASE2	1.18431	0.707071	0.685496	1.18057	0.806044	0.943988
O00116	AGPS	1.13116	0.834713	0.953641	0.982536	1.09812	0.706747
O00139	KIF2A	1.27297	1.01157	1.22392	0.869993	0.91576	0.690221
O00142	TK2	1.06026	1.03135	0.649298	0.804162	1.20848	1.33627
O00148	DDX39A	1.05644	1.09801	1.30896	0.992216	0.90756	0.849375
O00151	PDLIM1	0.798784	1.06492	1.1665	0.967275	0.869652	1.02143
O00154	ACOT7	1.02948	0.566031	1.10325	1.4573	1.11187	0.803226
O00159	MYO1C	0.744618	1.21366	0.84193	0.89599	1.18591	0.940028
O00160	MYO1F	1.32433	1.30251	1.06703	1.0274	0.945727	0.769392
O00161	SNAP23	0.822178	1.43826	0.894573	1.21045	0.8295	1.196
O00165	HAX1	1.26448	0.97282	0.94273	0.818467	0.981863	0.786814
O00168	FXYD1	0.609771	1.25072	0.652536	0.414626	0.936941	0.88481
O00170	AIP	1.15967	0.920011	1.36755	1.06273	0.861056	0.782184
O00182	LGALS9	1.18724	0.829586	1.38149	0.696533	0.869364	0.721869
O00186	STXBP3	0.95169	1.20509	1.02031	1.00029	0.907224	0.896621
O00189	AP4M1	1.18839	1.02497	1.10279	1.0209	0.869701	0.890893
O00192	ARVCF	0.370909	1.0154	0.964461	0.610208	1.37893	0.702844
O00194	RAB27B	0.990633	0.847418	0.923361	1.93882	0.580626	1.10787
O00203	AP3B1	0.915411	1.03009	0.831606	1.25182	0.953881	1.16724
O00204	SULT2B1	0.66406	3.1998	0.375022	0.635695	0.858324	0.139789
O00214	LGALS8	0.804011	0.770998	0.942175	0.950961	0.93879	0.87903
O00217	NDUFS8	1.03649	0.89895	1.04198	0.909614	1.03203	0.938323
O00221	NFKBIE	1.22181	1.1294	1.34914	0.895073	1.07144	1.0057
O00231	PSMD11	1.16388	0.968021	0.956936	1.08872	0.993295	1.00834
O00232	PSMD12	1.13469	0.986198	0.976189	1.01784	1.05114	1.05344
O00233	PSMD9	1.23829	0.898976	1.16406	1.00997	1.0394	0.981476
O00244	ATOX1	0.783619	0.786808	0.769029	1.76224	0.67022	1.13392
O00255	MEN1	0.997255	1.15903	0.947223	0.835528	1.24572	0.613073
O00264	PGRMC1	0.647213	1.30968	0.910548	0.982689	0.965612	0.875992
O00267	SUPT5H	1.28708	0.960582	0.975765	0.98462	1.26646	1.02344
O00268	TAF4	1.42078	0.836438	1.19856	0.647437	0.646521	0.80963
O00273	DFFA	1.07615	0.839543	1.19217	1.22276	1.06103	1.21932
O00291	HIP1	0.966298	0.93961	0.899068	1.04704	1.15734	0.962543
O00299	CLIC1	0.997984	0.82495	1.10128	1.101	1.07901	1.13662
O00303	EIF3F	1.34421	0.859966	1.04798	0.988202	0.971343	0.787922
O00322	UPK1A	1.00872	0.321461	1.41229	2.22908	0.818422	0.449456
O00329	PIK3CD	1.27829	0.946063	1.61546	1.01673	0.64802	0.551687
O00330	PDHX	1.05294	0.820219	0.98648	1.10426	0.997764	0.941279
O00339	MATN2	0.614696	0.570703	1.12883	0.484613	1.02901	0.525096
O00391	QSOX1	0.427264	0.315504	0.281511	1.32161	0.869819	0.94931
O00400	SLC33A1	1.23088	1.07225	0.845298	1.31942	1.06439	0.612012
O00401	WASL	0.637557	1.04699	0.640417	0.815934	1.30699	1.10483
O00410	IPO5	0.965528	0.622472	1.03525	0.95807	1.36665	0.823855
O00418	EEF2K	0.918024	1.26145	0.65011	1.04597	0.924651	1.1928
O00422	SAP18	0.958599	0.933486	0.943153	0.690052	1.02192	0.955192
O00423	EML1	1.0294	0.841692	0.970887	0.737685	1.17639	1.21013
O00425	IGF2BP3	2.29533	0.582119	1.4159	0.338764	1.30242	0.685551
O00429	DNM1L	0.913062	1.06084	0.926906	0.930451	1.02746	1.05072
O00442	RTCA	1.09601	0.877778	1.05813	1.02462	0.954591	1.09144
O00443	PIK3C2A	0.873472	0.91827	0.836563	1.09195	0.955746	1.13748
O00453	LST1	1.28023	1.2859	1.89359	0.511618	1.02063	0.382485
O00459	PIK3R2	1.011	0.683142	0.808979	1.3435	0.954936	0.65607
O00461	GOLIM4	0.825367	0.913299	0.592118	1.19693	1.13051	1.53582
O00462	MANBA	0.521476	0.695051	0.470502	1.07656	0.797594	1.2798
O00468	AGRN	0.444275	0.780706	0.987581	1.12692	1.85464	0.781675
O00469	PLOD2	1.41312	0.384858	1.02147	0.266242	2.39621	0.776138
O00470	MEIS1	0.421423	0.789225	0.834778	1.42515	0.7456	1.96141
O00471	EXOC5	0.793273	1.1852	0.866372	0.984767	0.933946	1.23734
O00478	BTN3A3	1.21823	1.44169	0.867183	0.96065	0.889193	0.706133
O00483	NDUFA4	1.22227	1.13578	1.04528	1.20306	1.06209	0.974784
O00487	PSMD14	1.01877	0.972293	0.922761	1.01407	0.945471	1.20382
O00488	ZNF593	0.849908	1.307	0.84686	1.09069	0.886846	1.10949
O00499	BIN1	1.39186	1.11792	1.4599	0.75926	0.885433	0.857393
O00505	KPNA3	0.891073	0.830571	1.15332	1.12726	0.916424	1.08316
O00506	STK25	0.940424	1.04327	0.92861	1.18879	0.775999	0.87784
O00512	BCL9	0.692044	1.77736	0.542726	0.460566	1.30014	1.00545
O00519	FAAH	0.214679	0.157311	0.43505	1.99984	0.270595	2.69148
O00522	KRIT1	0.764966	1.23915	1.13334	1.23116	0.912742	0.768477
O00541	PES1	1.01136	0.908935	1.08641	0.907872	1.02524	0.737377
O00560	SDCBP	0.699564	0.885649	0.819828	0.813807	0.680342	1.17902
O00562	PITPNM1	0.964368	1.26259	1.17545	1.32935	0.761355	0.96294
O00566	MPHOSPH10	1.14206	1.00076	1.28001	0.890474	1.21922	0.798311
O00567	NOP56	1.09268	0.748112	1.29509	0.69747	1.02889	0.646153
O00571	DDX3X	0.957856	0.972318	0.939055	1.00632	1.01772	0.990532
O00584	RNASET2	1.08061	0.862334	1.00516	0.972731	0.714996	1.25674
O00585	CCL21	0.733164	0.444287	1.46738	0.825047	1.18406	1.02112
O00592	PODXL	1.20481	1.28805	1.14841	0.613639	1.32717	0.924467
O00622	CCN1	0.49777	0.369247	1.13033	0.396242	3.17653	0.643426
O00625	PIR	1.21342	0.867896	0.737842	0.98939	0.620286	0.924024
O00629	KPNA4	0.964441	0.794068	0.882016	1.41828	0.698559	1.00843
O00635	TRIM38	0.859787	0.935114	1.07649	1.12603	0.956614	1.01014
O00712	NFIB	0.459064	0.90048	1.43578	0.550063	1.54247	0.787688
O00743	PPP6C	1.21558	0.700696	1.18429	1.18829	0.882933	1.02749
O00746	NME4	0.31318	2.39125	0.99886	0.440938	0.270111	0.778218
O00750	PIK3C2B	1.03664	1.47832	1.47265	1.07202	0.529615	0.476643
O00754	MAN2B1	1.01964	1.10873	0.858778	1.13752	1.16808	1.10149
O00763	ACACB	0.864461	0.524541	0.380388	0.860451	1.01445	0.662222
O00764	PDXK	1.06543	0.627536	1.31191	0.94912	1.63384	0.924283
O14494	PLPP1	1.05757	0.702998	1.28795	0.567851	1.3316	1.25063
O14495	PLPP3	0.802208	1.19425	1.07266	0.721886	1.0282	1.00967
O14497	ARID1A	0.92477	1.02105	1.16337	0.836984	0.830784	0.76207
O14521	SDHD	1.21733	1.11171	0.942739	1.14093	1.1954	1.04104
O14523	C2CD2L	0.743701	1.17923	0.579461	1.25545	1.02153	1.24502
O14526	FCHO1	0.905393	0.817733	1.78652	0.616071	1.13774	0.447893
O14530	TXNDC9	1.07411	0.965465	1.1606	1.15393	0.896785	1.09469
O14531	DPYSL4	0.808819	1.07895	0.928014	0.711957	1.17286	1.1423
O14558	HSPB6	0.688005	1.09711	0.666928	0.455243	1.36445	0.795229
O14561	NDUFAB1	1.00909	0.501983	0.861622	1.30596	0.933996	1.10233
O14569	CYB561D2	1.09376	0.857672	0.632461	1.41365	0.58355	1.95762
O14579	COPE	1.00846	0.919206	0.711991	1.27397	0.830028	1.31239
O14593	RFXANK	1.82652	0.819637	0.692559	0.883992	1.32297	1.01107
O14594	NCAN	1.53443	0.680837	2.24537	1.03658	0.977492	0.483653
O14617	AP3D1	0.955515	1.12514	0.818321	1.28899	1.00782	1.16984
O14618	CCS	1.09396	0.669529	1.26943	1.05725	0.989559	0.955688
O14638	ENPP3	0.748497	2.08786	0.574131	0.987323	0.54183	0.915744
O14639	ABLIM1	0.705141	0.81021	1.1608	1.04479	0.59072	1.11045
O14641	DVL2	0.985766	1.24779	0.854713	0.887228	1.21872	0.660398
O14646	CHD1	1.04182	0.831385	1.14625	1.01533	0.870327	0.875323
O14647	CHD2	1.2198	1.11218	1.32339	0.909818	0.920411	0.84649
O14653	GOSR2	1.04026	0.95758	1.00142	1.287	0.744188	1.10069
O14656	TOR1A	0.991215	1.12455	0.998429	0.878554	1.04954	0.892179
O14657	TOR1B	0.967268	0.767434	0.96974	1.07214	1.06887	0.901878
O14662	STX16	0.835211	1.27344	0.814057	0.85325	0.91197	0.799303
O14672	ADAM10	0.75184	1.32565	0.882563	1.05271	0.739266	1.04586
O14678	ABCD4	1.07275	0.97014	0.81103	0.833624	1.22739	1.14546
O14681	EI24	0.697223	0.836826	0.68152	1.14163	1.18708	1.44415
O14684	PTGES	0.844761	0.849701	1.19903	0.455094	1.38078	0.502178
O14727	APAF1	0.748497	0.993	1.3711	1.09988	0.8698	1.04956
O14732	IMPA2	1	0.668807	1.36015	0.945368	0.989473	0.768624
O14733	MAP2K7	0.928052	0.869536	0.503471	1.1335	0.837946	1.1612
O14734	ACOT8	0.796376	0.824358	0.756936	1.4028	0.557623	1.22525
O14735	CDIPT	1.20215	1.00282	0.975958	0.822039	1.24202	0.957307
O14737	PDCD5	1.32681	0.540762	1.2355	1.14431	0.972287	0.785044
O14744	PRMT5	1.00854	0.676466	0.989232	1.0691	0.976501	1.00225
O14745	SLC9A3R1	0.748084	1.2877	0.852155	1.15759	0.394579	0.592052
O14772	FPGT	0.832407	1.00281	0.849491	1.31025	0.732816	1.28456
O14773	TPP1	0.759334	0.889149	0.859684	0.84473	0.747301	0.90617
O14776	TCERG1	1.06207	0.984407	1.1937	0.866909	0.909451	0.796853
O14786	NRP1	1.06999	0.9988	0.967829	0.732903	1.21822	1.0918
O14787	TNPO2	1.14596	0.784272	1.15108	0.789169	1.18478	0.828097
O14791	APOL1	1.19727	0.735228	0.906805	0.765325	2.03991	0.88574
O14795	UNC13B	0.570925	0.599104	0.772055	1.01814	0.856589	0.96071
O14802	POLR3A	0.997524	1.16366	1.03731	0.965731	0.693961	1.1318
O14807	MRAS	1.1553	0.949365	0.984401	0.821028	1.30523	0.755598
O14818	PSMA7	1.10197	0.967055	1.02352	1.17379	0.904796	0.962685
O14828	SCAMP3	0.702799	1.10027	0.828987	1.54138	0.863053	1.02712
O14841	OPLAH	0.621961	2.13273	0.653931	1.10985	0.790916	0.837161
O14874	BCKDK	0.98056	1.34964	0.628374	0.80604	0.961327	0.756309
O14879	IFIT3	1.09088	0.693741	1.14795	0.645044	1.43365	0.602554
O14880	MGST3	0.804116	0.602015	0.543319	0.505555	0.990125	1.10771
O14896	IRF6	0.491779	0.846758	1.31575	0.644923	2.24893	0.642094
O14907	TAX1BP3	0.789646	1.07269	0.952364	0.722544	1.33877	1.38233
O14908	GIPC1	0.63666	1.16672	0.923502	1.35202	1.13057	1.27124
O14920	IKBKB	1.01374	0.811408	1.25975	1.19588	0.999419	1.44017
O14924	RGS12	0.790006	0.959174	1.12981	1.15021	1.16251	1.13777
O14925	TIMM23	1.00124	1.21242	1.02169	1.15617	0.715442	1.04548
O14929	HAT1	1.00452	0.702764	1.10795	1.31119	0.954491	0.907091
O14933	UBE2L6	1.43968	0.504813	0.705041	1.16585	0.706372	0.650504
O14936	CASK	0.842332	1.42304	0.845516	0.402314	0.963792	1.33283
O14939	PLD2	0.726187	1.74836	0.75251	0.844888	0.70826	0.774807
O14949	UQCRQ	1.26432	0.90236	0.827999	0.921826	0.553302	0.884491
O14950	MYL12B	0.768166	0.884843	0.858548	0.77412	1.27262	1.2158
O14964	HGS	0.930528	1.0068	0.960361	1.00453	1.26737	1.22779
O14966	RAB29	1.50354	1.09891	1.0079	0.984839	1.07472	1.3753
O14967	CLGN	0.390869	1.25788	0.08949	2.89644	0.484807	1.35456
O14972	VPS26C	1.04971	0.859516	1.04633	1.12498	0.964657	1.1331
O14974	PPP1R12A	0.986636	1.13581	1.10857	0.883207	1.23354	0.970835
O14975	SLC27A2	0.377092	1.67511	0.881164	0.580303	1.74636	0.806352
O14976	GAK	0.93577	1.2262	0.884639	1.32741	0.756377	0.93551
O14979	HNRNPDL	0.748932	0.945816	1.13624	0.772468	0.97094	0.885821
O14980	XPO1	1.07698	0.820815	1.12545	0.905813	1.00388	0.879891
O14981	BTAF1	1.10942	1.04026	1.05392	0.998522	1.05771	0.958359
O15013	ARHGEF10	0.595004	0.846122	1.07705	0.914518	1.70795	0.675581
O15020	SPTBN2	0.775224	1.11635	0.618238	0.83004	0.721628	0.89247
O15027	SEC16A	0.682353	0.993656	0.530438	1.69741	0.570616	1.48669
O15031	PLXNB2	0.813622	1.34189	0.748554	1.08849	0.845746	1.04153
O15033	AREL1	1.20394	0.746099	1.04412	1.22355	1.02472	0.61981
O15042	U2SURP	1.01855	0.91919	1.25198	0.853075	0.815627	0.903393
O15047	SETD1A	1.01537	0.913357	1.10221	0.97312	1.02774	0.742
O15056	SYNJ2	0.994089	0.960934	0.5681	1.05556	1.11732	1.19213
O15061	SYNM	0.752792	0.491627	1.10689	0.631617	2.10396	0.556725
O15066	KIF3B	1.09568	1.01074	0.548058	0.991613	1.04601	1.30431
O15067	PFAS	1.31664	0.620924	1.37987	0.983901	0.937709	0.804478
O15075	DCLK1	0.655334	0.771067	0.631829	0.565569	0.829136	0.496185
O15079	SNPH	0.897696	1.20391	0.994669	1	0.854236	0.774322
O15084	ANKRD28	0.66718	0.811922	1.01067	1.07457	1.37564	1.01005
O15085	ARHGEF11	0.815915	1.0467	0.618321	1.05375	1.37869	1.17374
O15091	PRORP	1.04681	1.09622	0.751132	0.942871	0.871664	0.916189
O15111	CHUK	1.02433	1.12843	0.806725	1.65163	0.648494	1.31273
O15116	LSM1	1.64512	0.70172	1.02991	1.01195	1.07032	0.975355
O15117	FYB1	1.29479	1.11646	1.54441	1.11538	0.596998	0.606977
O15118	NPC1	1.18223	1.02662	0.848359	1.22543	0.998593	0.794502
O15120	AGPAT2	1.06382	0.782921	0.770219	0.999642	1.14486	1.89921
O15121	DEGS1	0.439059	0.955694	0.83834	0.820938	1.03392	1.35306
O15126	SCAMP1	0.855276	1.20636	0.604617	1.22091	0.911772	1.33805
O15127	SCAMP2	1.07255	1.25786	1.17399	1.37775	0.801347	0.800844
O15143	ARPC1B	1.20308	1.0984	1.14606	0.847597	0.981198	0.976091
O15144	ARPC2	1.10403	1.04318	1.13207	1.01922	0.993239	0.958138
O15145	ARPC3	1.25688	0.996719	1.15837	1.15578	0.93089	0.97116
O15155	BET1	0.922272	1.53263	0.56466	1.493	0.7985	1.27819
O15156	ZBTB7B	0.287657	1.43387	0.396071	0.962239	0.405643	1.48167
O15160	POLR1C	0.905628	1.08865	1.22276	0.937416	1.08626	0.922095
O15162	PLSCR1	1.13303	0.778605	1.34756	0.656137	1.53402	0.498012
O15164	TRIM24	0.93641	0.93463	1.23286	1.16191	0.784186	0.864593
O15173	PGRMC2	0.876221	1.07676	0.709813	0.918956	0.888016	1.10728
O15211	RGL2	0.781401	1.07257	1.03383	1.22022	0.786715	1.21713
O15212	PFDN6	1.00452	0.836953	1.03655	0.829281	1.08718	0.918811
O15228	GNPAT	0.969575	0.674958	0.826905	0.993219	1.02251	1.30768
O15229	KMO	0.802419	2.08619	1.5532	0.860941	0.375207	0.250201
O15230	LAMA5	0.580636	0.919316	1.24282	0.685138	1.23286	0.843347
O15231	ZNF185	0.489648	1.32439	1.1089	1.1484	1.28269	1.39996
O15234	CASC3	1.02438	0.835965	1.11901	0.864425	0.761494	0.685597
O15239	NDUFA1	1.30032	1.04271	0.959297	0.916841	1.00199	1.16904
O15247	CLIC2	0.957655	0.922501	1.313	1.17244	0.752109	0.705062
O15254	ACOX3	0.581465	1.27175	0.375266	1.09387	0.593549	1.2023
O15258	RER1	1.05149	1.24133	0.772433	1.64791	0.969654	1.03847
O15260	SURF4	1.03637	1.08222	0.590137	1.00269	1.25113	1.10181
O15264	MAPK13	0.867853	0.993427	1.2772	0.991698	1.1154	0.908641
O15269	SPTLC1	0.64616	1.26137	0.806443	1.0521	0.920405	1.44675
O15270	SPTLC2	0.454928	1.71424	0.618007	1.26221	0.537045	1.529
O15294	OGT	1.01093	0.832078	1.21733	1.02447	0.741045	0.824457
O15296	ALOX15B	0.050116	6.9553	0.366771	0.144248	0.0603721	0.118817
O15305	PMM2	0.83909	0.847323	0.610719	1.67133	0.695461	1.32689
O15327	INPP4B	0.587136	1.49814	0.510218	0.910951	0.567248	0.871199
O15347	HMGB3	1.04745	0.643455	1.37594	0.891029	1.33981	0.679418
O15355	PPM1G	1.20334	1.00188	1.23561	0.934526	1.02495	0.871665
O15357	INPPL1	1.10846	1.03564	0.897162	1.22652	0.945635	0.857187
O15371	EIF3D	1.15288	1.11862	0.988168	0.933905	1.08391	0.858579
O15372	EIF3H	1.16095	0.882101	1.00075	0.950553	1.08613	0.903693
O15379	HDAC3	0.795144	1.03416	1.22872	0.735503	1.06883	0.802835
O15381	NVL	0.702117	0.982184	0.956639	0.976014	0.681025	1.13471
O15382	BCAT2	0.775696	0.985196	0.924401	1.40601	0.64773	1.29965
O15389	SIGLEC5	1.06587	0.601518	1.38612	0.69247	0.411351	0.217426
O15391	YY2	1.16477	0.646245	1.37771	0.785662	0.987895	0.669209
O15394	NCAM2	1.14481	1.05667	1.28381	0.586099	0.915572	0.752043
O15397	IPO8	1.24544	0.877236	1.17168	1.18941	0.837117	1.01602
O15400	STX7	0.931238	1.25452	1.43169	0.861658	1.04044	0.958443
O15427	SLC16A3	1.53716	1.01798	0.787542	0.727678	1.54882	0.848044
O15431	SLC31A1	0.487946	1.47986	0.781237	0.7736	0.955378	0.764235
O15438	ABCC3	0.612915	0.813559	2.31082	1.26896	0.803025	0.470753
O15439	ABCC4	0.63485	0.600825	0.760321	0.32158	0.711054	0.417809
O15446	POLR1G	1.1563	0.694401	1.24075	1.10331	0.813976	0.802116
O15460	P4HA2	1.00136	0.682394	0.718083	0.397544	2.19946	1.03867
O15498	YKT6	1.07232	1.43815	0.703296	1.20883	0.848131	1.0711
O15504	NUP42	0.85042	1.159	1.03252	1.0589	1.19704	0.632513
O15511	ARPC5	1.12737	0.852967	1.2326	1.09026	1.16388	0.956753
O15514	POLR2D	1.08492	0.907232	0.993728	0.97326	0.885166	0.744706
O15530	PDPK1	0.688708	0.864842	0.991501	1.35551	0.985575	1.08615
O15533	TAPBP	1.44262	1.2561	0.865277	1.11093	1.03892	0.515827
O15540	FABP7	0.948361	2.92738	0.0564022	0.76956	0.788677	0.227542
O15541	RNF113A	1.18011	1.13759	1.17969	0.897323	1.01933	0.924721
O15550	KDM6A	1.08904	1.29105	0.874499	1.06698	0.598169	0.497082
O15551	CLDN3	0.941632	1.66164	1.0832	0.40223	1.55212	0.296021
O43143	DHX15	0.972169	0.773125	1.12501	0.980722	0.901966	1.10389
O43148	RNMT	1.10212	0.94169	1.07878	0.87449	0.967488	0.857861
O43149	ZZEF1	1.1876	0.969175	1.04228	0.996538	0.97169	0.850695
O43156	TTI1	0.633897	1.05405	1.06416	0.616447	1.12368	0.843583
O43157	PLXNB1	0.962954	0.734905	0.645595	0.686374	1.1835	0.730401
O43159	RRP8	1.02748	0.864836	1.33944	1.11865	0.888183	0.743198
O43166	SIPA1L1	0.430544	0.782046	0.876894	1.01026	1.86001	0.90079
O43169	CYB5B	1.11951	1.20903	1.24274	0.949371	0.955313	0.691504
O43172	PRPF4	0.972677	0.911224	1.13891	0.946646	1.11435	1.03369
O43175	PHGDH	1.49463	0.43964	0.949646	1.20696	1.49978	0.722686
O43181	NDUFS4	0.896155	1.20704	0.985018	1.10124	0.835988	1.16126
O43189	PHF1	1.09411	0.8821	1.38318	0.926212	0.971647	0.67053
O43236	SEPTIN4	0.65834	1.25063	0.959718	1.09841	1.33383	1.04841
O43237	DYNC1LI2	0.839649	1.09448	0.869087	0.843923	1.47417	0.972211
O43240	KLK10	0.581965	1.04428	0.963058	1.11418	1.36416	0.881991
O43242	PSMD3	1.09776	1.05485	0.899209	0.89003	1.04603	1.07047
O43251	RBFOX2	0.899098	0.95833	0.767523	0.668765	1.78557	0.926986
O43252	PAPSS1	1.08775	0.747534	1.35399	0.763859	1.49571	0.953346
O43264	ZW10	0.980272	1.04941	0.843369	1.28781	0.928901	1.03175
O43272	PRODH	0.627351	1.01366	0.0668484	1.45451	0.739551	2.00426
O43278	SPINT1	0.777802	1.41057	0.872287	0.776929	1.28548	0.785684
O43286	B4GALT5	0.519857	0.846584	0.389237	1.48632	0.51983	1.21941
O43290	SART1	0.96402	0.994826	1.3215	0.946306	0.902417	0.847499
O43291	SPINT2	0.583296	1.18231	0.330297	2.15928	1.10064	1.07269
O43292	GPAA1	0.747093	0.827359	0.784271	1.33446	1.00179	1.08685
O43293	DAPK3	0.990676	0.943509	1.1612	0.706947	1.26257	0.973701
O43294	TGFB1I1	0.601289	0.728097	0.878159	0.468029	2.03891	1.05787
O43299	AP5Z1	0.996362	1.15031	1.0438	1.18713	0.796139	0.800906
O43306	ADCY6	0.540424	1.06626	0.628765	1.85166	0.605012	0.903187
O43307	ARHGEF9	1.85201	1.11307	1.22768	0.960055	0.880591	0.578698
O43312	MTSS1	0.531315	1.37209	0.993051	0.773456	1.78106	0.727082
O43314	PPIP5K2	1.07788	1.11463	0.968195	1.18285	1.33928	0.965852
O43318	MAP3K7	0.646405	1.21914	0.990955	0.97992	0.848546	1.05389
O43324	EEF1E1	1.19872	0.777863	1.16751	0.866038	0.980165	0.946015
O43353	RIPK2	1.13917	0.925993	1.09792	0.819787	1.07213	0.910533
O43390	HNRNPR	0.919352	1.053	1.16328	0.85546	0.969277	0.867184
O43395	PRPF3	0.84893	1.13706	1.2797	0.913764	1.07925	0.958322
O43396	TXNL1	1.04393	0.473198	0.844566	1.4143	0.741536	1.09299
O43399	TPD52L2	1.0917	1.13142	1.02153	0.974931	1.08224	1.08872
O43402	EMC8	0.926472	1.46047	1.00915	0.832392	1.11388	0.838234
O43426	SYNJ1	1.01009	0.719477	1.08213	0.832018	1.63061	0.827021
O43427	FIBP	1.08946	0.869243	0.927635	0.931901	0.920208	0.954963
O43432	EIF4G3	0.987896	0.783141	0.949388	1.16923	1.08586	1.25157
O43447	PPIH	0.983185	0.871692	1.18014	1.06177	0.817551	0.923961
O43464	HTRA2	1.0251	0.863791	1.08939	0.700574	1.13907	1.02322
O43488	AKR7A2	0.960207	0.913283	0.657705	1.17424	0.557082	1.13207
O43490	PROM1	0.528636	0.301608	0.604238	1.30441	0.813577	1.47461
O43491	EPB41L2	1.04255	1.44652	1.11882	0.746205	1.13638	0.970476
O43493	TGOLN2	1.26458	0.815928	0.646132	1.08011	1.44234	1.21475
O43504	LAMTOR5	0.925604	1.19675	1.02564	0.789028	1.0309	1.12482
O43505	B4GAT1	0.681752	1.16606	1.04478	1.15648	1.05219	0.854176
O43516	WIPF1	1.41549	1.25603	1.52101	0.80862	0.824291	0.556778
O43520	ATP8B1	0.454928	0.74431	0.525161	1.85804	1.07499	1.70138
O43521	BCL2L11	1.24139	1.25033	0.358242	1.29492	1.16599	0.996566
O43561	LAT	1.56419	0.920936	1.09142	0.944262	0.836224	0.463118
O43566	RGS14	1.3203	1.05916	1.55915	0.886287	0.72826	0.564298
O43570	CA12	1.14671	0.414804	1.89359	0.788042	1.36255	0.429589
O43572	AKAP10	1.01867	1.18922	1.011	0.829896	1.11746	0.916151
O43583	DENR	0.999213	1.06485	1.11617	1.11565	0.861083	0.92861
O43586	PSTPIP1	1.18697	1.02863	1.16778	0.913715	0.995548	0.30565
O43592	XPOT	1.33752	0.848067	0.960624	0.940164	0.947047	0.801641
O43598	DNPH1	0.949103	0.520334	1.14643	1.04983	1.65075	1.11724
O43615	TIMM44	1.1151	0.947212	1.03398	0.898234	1.00978	0.786114
O43617	TRAPPC3	1.17538	0.871857	1.02735	0.838168	0.99198	0.964775
O43633	CHMP2A	0.619079	0.80662	0.871834	1.75164	0.711944	1.4326
O43639	NCK2	0.878483	0.758006	1.24402	0.844581	1.39869	0.988404
O43653	PSCA	0.881016	1	0.689994	1.22652	1.40207	0.915452
O43660	PLRG1	0.95586	0.931071	1.23054	0.844239	1.19739	0.922191
O43663	PRC1	0.577586	0.697226	1.38136	1.33112	1.03845	0.768355
O43665	RGS10	1.22884	0.860968	1.60499	0.906061	0.818504	0.885734
O43670	ZNF207	0.928192	0.913769	1.16795	1.07643	0.7472	0.915413
O43674	NDUFB5	1.0099	1.04703	1.00617	0.895071	0.944548	0.974129
O43676	NDUFB3	1.35202	0.858094	1.088	1.15175	1.02338	1.16198
O43678	NDUFA2	1.2227	0.653156	1.00385	1.10988	0.749333	1.21536
O43681	GET3	1.0691	0.780727	0.964428	1.25534	0.842694	1.11325
O43684	BUB3	1.02236	0.811816	1.05351	0.946373	0.918788	0.94001
O43704	SULT1B1	0.831646	1.62641	0.922658	0.694996	1.10567	0.806261
O43707	ACTN4	1.21398	0.720129	0.940962	1.11909	1.81528	1.04007
O43708	GSTZ1	0.644918	0.635152	0.916601	1.26989	0.774857	1.43686
O43715	TRIAP1	0.838425	1.13599	0.853873	1.0066	1.33398	0.873269
O43716	GATC	1.00519	0.931573	0.993596	1.06968	0.852398	0.97918
O43719	HTATSF1	0.939912	0.705291	1.41149	0.98868	1.32075	0.855666
O43731	KDELR3	0.509784	0.596109	0.732324	1.7917	0.877728	1.22468
O43739	CYTH3	0.818398	1.29009	0.907424	0.919298	0.978042	1.24742
O43747	AP1G1	1.00462	1.08289	0.871668	1.13347	0.950828	0.968274
O43752	STX6	0.750012	1.05946	1.09432	0.990416	0.992508	0.886679
O43759	SYNGR1	1.0619	0.83785	0.849787	1.73577	1.26623	1.10183
O43760	SYNGR2	0.823974	0.486029	1.38796	0.833859	0.637463	0.691049
O43765	SGTA	1.0804	0.572302	1.04113	1.30295	1.09275	1.26724
O43768	ENSA	0.918084	0.919243	0.925585	1.64746	0.715293	1.1625
O43772	SLC25A20	0.926049	1.18458	0.736812	0.552709	0.904748	0.848954
O43776	NARS1	1.12125	0.775659	0.822926	1.18925	0.763463	1.33457
O43795	MYO1B	0.943666	1.42311	0.752035	0.709554	1.12198	0.902019
O43805	SSNA1	1.14449	0.894102	0.818324	1.06512	0.96549	0.992454
O43808	SLC25A17	1.12751	0.638397	0.777527	1.12202	0.974538	0.826561
O43809	NUDT21	0.906562	1.06714	1.0686	0.887474	0.972368	0.990123
O43813	LANCL1	0.916024	0.81159	1.01976	0.939165	1.11525	1.08925
O43815	STRN	0.847512	1.32988	1.27897	0.928948	0.914368	0.826923
O43818	RRP9	1.15568	0.889452	1.10751	0.671225	1.22927	0.829791
O43819	SCO2	0.825951	1.01266	0.728699	1.04231	0.726618	0.868232
O43822	CFAP410	0.94158	1.42249	0.867671	1.34964	0.597126	0.98685
O43823	AKAP8	1.06037	1.13594	1.31526	0.805372	0.923831	0.844461
O43837	IDH3B	1.3208	0.893664	1.21086	0.974426	0.867176	0.751243
O43847	NRDC	1.14286	0.760925	0.938461	1.32363	0.905987	1.08705
O43852	CALU	1.26389	0.987862	0.686925	1.33058	1.5754	0.925227
O43865	AHCYL1	0.930495	0.852736	0.982249	1.03165	1.08938	1.14823
O43866	CD5L	1.9612	0.762133	0.586097	0.655046	1.16661	0.685053
O43913	ORC5	1.2297	0.845871	1.01796	0.938617	1.04645	1.04834
O43914	TYROBP	1.01698	1.35195	1.32463	0.874931	1.59186	0.725765
O43920	NDUFS5	1.1184	0.991197	1.03346	1.03827	0.864056	1.06823
O43924	PDE6D	0.985786	0.902292	0.980397	1.10286	1.23668	1.13988
O43927	CXCL13	0.749224	2.34862	0.730334	0.580098	0.974938	0.892031
O43929	ORC4	1.13264	1.18312	1.14417	1.09871	0.670783	0.650516
O43933	PEX1	0.645023	1.5355	0.555423	1.8621	0.560845	1.37842
O60216	RAD21	1.18382	0.890176	1.40178	0.808276	0.947286	0.634997
O60218	AKR1B10	0.336493	5.18677	0.200917	0.329848	0.383242	0.717673
O60220	TIMM8A	0.961796	0.81734	1.47973	0.751663	0.702766	0.569339
O60231	DHX16	1.02818	1.02203	1.08443	0.900125	0.887126	0.918312
O60232	ZNRD2	1.3868	0.782786	0.749852	1.37814	0.914699	0.880821
O60237	PPP1R12B	0.840518	1.06622	1.07905	0.750387	1.07182	1.13299
O60240	PLIN1	0.848921	0.320367	0.759827	0.312462	2.40005	0.916529
O60244	MED14	0.93168	0.86958	1.14577	1.01678	0.971445	0.761305
O60256	PRPSAP2	1.20824	0.744286	1.61346	0.943667	0.750356	0.769244
O60264	SMARCA5	1.11795	0.823113	1.21101	1.05707	0.81438	0.783484
O60271	SPAG9	1.08983	0.974448	1.06941	0.935969	1.23048	1.05711
O60281	ZNF292	0.616586	0.845773	0.824628	0.494753	0.917047	1.82961
O60292	SIPA1L3	1.00881	0.677767	0.755933	2.09627	1.46933	1.01599
O60303	KATNIP	0.974038	0.783322	1.02005	1.00582	0.767562	1.21142
O60306	AQR	0.886451	1.04334	1.07641	0.880865	1.07681	0.868204
O60313	OPA1	0.921357	1.05537	1.04265	1.31072	0.847528	0.923419
O60318	MCM3AP	0.958094	0.992058	1.25265	1.0334	1.18907	0.81101
O60331	PIP5K1C	0.811447	1.62715	0.930428	0.863886	0.895124	1.08739
O60341	KDM1A	0.983687	0.858616	0.970443	0.906169	0.850932	0.969477
O60343	TBC1D4	0.589586	0.645352	0.723849	1.05382	1.00389	1.09172
O60353	FZD6	0.67142	1.12747	1.22537	0.704994	1.09747	0.480521
O60437	PPL	0.322218	1.38688	0.813493	0.93669	0.815129	1.59016
O60443	GSDME	0.944041	0.659716	1.03867	0.535636	1.33604	0.906325
O60449	LY75	1.41198	1.13361	1.68568	0.877541	0.793423	0.396565
O60462	NRP2	1.50757	0.781885	1.12208	0.418564	1.67481	0.78528
O60476	MAN1A2	0.940788	1.14155	0.745396	1.31337	0.775456	0.99371
O60486	PLXNC1	0.889714	1.5906	0.979173	0.75294	1.06137	1.19441
O60488	ACSL4	1.42194	0.928667	1.18741	0.860601	1.26584	0.758157
O60493	SNX3	0.905495	1.11334	0.907896	0.914515	0.973895	1.2469
O60496	DOK2	1.31847	1.28396	1.35802	1.04103	0.57514	0.522267
O60499	STX10	0.955843	1.24691	1.1134	0.714033	0.950751	0.935322
O60502	OGA	1.22361	0.783636	1.06121	1.21733	0.871628	0.817934
O60504	SORBS3	0.941603	1.32399	0.872878	0.613858	1.36962	1.03583
O60506	SYNCRIP	1.08527	0.929875	1.12275	0.843927	1.28491	0.988774
O60508	CDC40	0.965852	1.08742	1.18224	1.02185	1.14894	0.821666
O60512	B4GALT3	0.739157	2.13333	0.304959	1.12914	0.248087	1.24245
O60513	B4GALT4	0.917078	0.373907	0.993728	1.22772	0.919231	1.00752
O60524	NEMF	1.16892	1.01854	0.943254	1.17701	0.94152	0.908158
O60547	GMDS	0.944002	0.636504	0.931594	1.01041	1.13579	1.21795
O60551	NMT2	1.50944	0.62369	1.11604	0.951454	1.32802	0.79352
O60565	GREM1	1.32596	0.950554	0.972163	0.671759	1.08505	1.07833
O60568	PLOD3	1.0856	0.745556	0.816915	1.03122	1.3463	1.03221
O60573	EIF4E2	1.1602	0.947723	0.71695	1.33042	1.29842	1.08787
O60602	TLR5	1.20446	0.940842	0.946954	0.858334	1.01358	0.570533
O60603	TLR2	1.37498	1.03986	1.28875	0.712924	1.48267	0.779744
O60610	DIAPH1	1.15028	0.988998	1.30691	1.09297	0.905992	0.862731
O60613	SELENOF	1.13424	1.05936	0.995269	1.2336	1.185	0.836127
O60635	TSPAN1	1.07939	0.465438	1.30261	1.10542	0.696042	1.10684
O60645	EXOC3	0.766764	1.21755	0.899161	0.864086	0.895121	1.16049
O60664	PLIN3	0.893149	0.937346	0.830735	1.17204	1.2324	1.3232
O60678	PRMT3	0.985519	0.69535	0.97764	0.62212	0.850191	0.614001
O60684	KPNA6	0.90068	0.956146	0.942282	1.12324	1.05106	0.959279
O60687	SRPX2	0.455772	0.343451	0.75068	0.305033	3.16223	0.876696
O60701	UGDH	0.416284	0.792905	0.299133	0.629961	0.579637	1.24358
O60704	TPST2	2.05536	0.670096	0.652536	0.951885	0.963217	0.696324
O60711	LPXN	1.37821	1.04189	1.35882	0.89938	0.697227	1.17708
O60716	CTNND1	0.665857	0.915219	0.839006	1.01922	1.19234	0.96874
O60725	ICMT	0.918473	0.65536	1.44359	0.907655	1.10504	1.15821
O60749	SNX2	0.999959	0.959825	1.1621	0.964766	1.03335	0.796849
O60760	HPGDS	0.793432	1.00232	0.959718	1.04868	1.06846	1.4133
O60762	DPM1	1.05361	1.05236	0.815971	1.01203	1.00843	1.11342
O60763	USO1	1.05448	1.20373	0.666076	1.43017	0.856484	1.06801
O60784	TOM1	0.924915	1.22328	0.743784	0.791293	1.33912	1.17553
O60825	PFKFB2	0.729	0.839535	0.958105	1.31801	0.678269	1.22346
O60826	CCDC22	0.904851	0.948083	1.05401	1.06262	1.02204	1.05456
O60828	PQBP1	1.05984	1.22413	1.20156	0.873659	0.97976	0.832413
O60830	TIMM17B	0.858812	0.932238	0.7845	1.04196	0.997528	0.959279
O60831	PRAF2	1.06625	0.963217	0.999091	0.807728	1.24253	0.900693
O60832	DKC1	1.04916	1.03104	1.25938	0.763286	0.970769	0.845507
O60841	EIF5B	1.25835	1.18169	0.920806	1.15163	0.93369	0.968939
O60861	GAS7	1	1.29685	1.07234	0.285117	0.726589	0.889004
O60869	EDF1	0.910728	1.095	0.849817	1.158	0.859227	1.04821
O60870	KIN	1.04701	1.00109	1.5038	0.733566	0.81774	0.66862
O60879	DIAPH2	0.719579	1.13989	0.930264	0.721556	1.33914	0.809408
O60880	SH2D1A	2.03181	1.34453	1.08641	0.762686	0.363638	0.430211
O60884	DNAJA2	0.973919	0.893232	1.06574	0.84991	1.06607	0.938077
O60885	BRD4	0.992166	0.884893	1.30616	0.906052	1.0349	0.926573
O60888	CUTA	1.00545	0.599796	1.14363	1.02138	1.11964	1.11648
O60906	SMPD2	0.83138	1.19646	0.700162	1.26101	0.958702	0.952986
O60909	B4GALT2	0.888558	0.815742	0.725684	0.612068	1.79531	1.46694
O60921	HUS1	1.05205	0.907757	0.876768	1.30016	0.770535	1.01637
O60927	PPP1R11	1.0298	0.97941	1.035	1.13393	1.2824	1.19398
O60930	RNASEH1	1.24485	1.15104	1.21974	0.642598	1.04216	0.689987
O60934	NBN	0.949388	0.830092	0.936322	0.865458	0.939727	1.02398
O60936	NOL3	0.519	0.376406	0.389414	0.759452	1.15432	0.987606
O60942	RNGTT	1.1595	1.00385	1.31572	0.951926	1.31085	0.70407
O75023	LILRB5	0.798989	1.63631	0.701553	0.50595	1.09702	0.556232
O75027	ABCB7	1.10181	0.956213	1.28479	0.818019	0.799043	0.793816
O75044	SRGAP2	0.97512	1.01555	0.910856	0.937514	1.4682	0.956602
O75051	PLXNA2	1.00373	1.51803	0.824293	0.597535	1.62152	0.611915
O75054	IGSF3	1.51456	0.722962	0.734988	0.763826	1.32789	0.851037
O75063	FAM20B	0.617803	0.85283	0.929724	1.13379	1.14288	1.35797
O75083	WDR1	1.08828	0.801837	1.06399	1.1329	0.945525	1.20981
O75084	FZD7	0.848817	0.867143	0.877607	0.307244	2.90135	0.782086
O75110	ATP9A	0.490645	1.42174	0.470063	1.04334	1.05492	0.927001
O75113	N4BP1	1.63292	1.05445	1.1115	0.9826	0.871665	1.4641
O75116	ROCK2	0.93641	1.10433	1.09694	0.795799	1.60805	0.821955
O75122	CLASP2	1.04375	1.25663	0.973175	0.834592	0.961342	0.821918
O75127	PTCD1	0.849583	1.54125	0.865494	0.762411	1.53848	0.860744
O75128	COBL	1.07597	0.490894	1.23009	1.32715	1.35809	0.949959
O75131	CPNE3	0.856924	1.01388	0.986344	0.912467	0.861772	1.02524
O75143	ATG13	1.30866	0.964422	0.930553	0.940751	1.11925	0.637193
O75146	HIP1R	0.895056	1.40985	1.10983	0.961084	0.879439	1.22933
O75147	OBSL1	0.695857	0.860755	0.810797	0.146755	2.55531	0.766245
O75150	RNF40	0.801879	1.0701	0.9609	0.980853	0.88989	0.991212
O75151	PHF2	0.784152	1.01204	1.13249	0.895878	0.767698	0.897603
O75152	ZC3H11A	0.883909	1.04403	1.319	1.04128	1.14172	0.831097
O75155	CAND2	0.967743	0.548701	1.35817	1.03718	2.88974	0.301435
O75164	KDM4A	0.970113	0.824177	0.84465	0.97168	1.02394	1.1802
O75165	DNAJC13	0.876122	1.03403	0.970813	1.31214	0.89613	1.03584
O75167	PHACTR2	1.24253	0.999395	1.03878	0.905101	1.15932	0.941525
O75170	PPP6R2	1.00651	0.883472	1.05137	1.2701	0.780103	1.06373
O75173	ADAMTS4	0.640481	0.76566	0.130975	1.11423	1.40319	2.01183
O75175	CNOT3	0.935485	0.812304	0.982171	1.05733	0.919925	1.06554
O75179	ANKRD17	0.963133	0.818616	0.962457	1.29613	0.835294	0.819165
O75182	SIN3B	0.973427	0.87862	1.15839	0.871611	1.23097	0.856013
O75190	DNAJB6	0.952141	1.8134	0.997528	1.19146	0.872918	0.873463
O75208	COQ9	1.25365	0.690704	1.42884	1.21482	0.68684	0.770073
O75223	GGCT	0.573189	0.482697	0.481904	2.45411	0.642962	1.84912
O75251	NDUFS7	0.9569	1.21413	0.957434	0.964984	0.948236	1.09511
O75298	RTN2	0.709741	1.12414	0.629993	0.946479	1.00295	1.53429
O75306	NDUFS2	1.05419	0.991016	1.01784	0.809379	0.948336	0.997565
O75311	GLRA3	0.557989	1.17855	1.03715	0.571367	0.938511	0.779262
O75312	ZPR1	0.861638	0.694718	1.07243	1.46863	0.791524	1.42768
O75317	USP12	1.02394	0.875927	1.02394	1.01475	0.889311	1.04748
O75323	NIPSNAP2	0.694823	0.794699	0.808238	1.07324	0.685451	0.925958
O75326	SEMA7A	0.810225	1.1896	1.40319	0.73848	0.816672	0.777881
O75339	CILP	0.990633	0.686221	0.803849	0.112481	3.36475	1.09679
O75340	PDCD6	0.708178	0.993221	0.961632	1.10452	0.760995	1.47128
O75347	TBCA	1.01784	0.662648	0.847627	1.31314	0.865589	1.08644
O75348	ATP6V1G1	1.24526	1.17095	0.913477	0.907859	1.10686	0.973362
O75351	VPS4B	1.0774	0.835303	1.20516	1.23923	0.6654	1.02748
O75356	ENTPD5	0.207729	4.92695	0.151877	1.52189	0.231987	0.483496
O75367	MACROH2A1	0.826674	1.18289	1.00776	0.79597	0.863701	0.97666
O75368	SH3BGRL	1.01837	0.877465	0.973583	0.805142	0.85816	0.977545
O75369	FLNB	0.877909	0.911956	0.885312	0.691385	1.19009	0.796849
O75376	NCOR1	0.99014	1.03557	1.15471	0.865095	1.04937	0.65337
O75381	PEX14	0.905728	0.990612	0.895868	1.90123	0.715099	1.44198
O75382	TRIM3	0.476455	1.1103	0.333755	1.60635	0.548574	1.75243
O75385	ULK1	0.752293	1.26869	1.03694	0.82237	0.560934	0.925101
O75390	CS	0.922433	1.11198	0.901871	0.788498	0.742351	0.897101
O75396	SEC22B	0.919683	1.17565	0.746908	1.57615	0.898018	1.0837
O75400	PRPF40A	0.89611	1.10336	1.03799	1.01108	0.933523	0.995635
O75410	TACC1	0.935723	1.06428	0.897585	1.47667	1.02542	1.20001
O75427	LRCH4	1.06752	1.22318	1.37477	0.9264	0.69904	0.548137
O75431	MTX2	0.867046	0.925959	0.865174	1.18632	1.0227	0.977649
O75436	VPS26A	1.05601	1.13128	0.890237	0.880248	0.98048	1.03884
O75438	NDUFB1	1.56212	1.13285	1.10483	1.33834	0.943245	1.00611
O75439	PMPCB	0.890098	0.89783	0.72561	1.2266	0.720768	1.16617
O75446	SAP30	1.17592	1.08885	1.3635	0.644236	0.92427	0.286241
O75448	MED24	0.928574	1.04422	0.913456	0.810564	1.11527	0.790759
O75452	RDH16	0.788229	1.73453	0.403033	0.730976	1.07724	1.16835
O75462	CRLF1	1.06663	0.856358	0.850667	0.914518	1.76453	1.05492
O75475	PSIP1	1.05854	0.822891	1.86351	0.670247	1.22008	0.33229
O75477	ERLIN1	0.869525	1.17078	0.869646	1.11115	0.964763	1.14546
O75487	GPC4	1.22778	1.01074	0.530203	0.603084	1.47284	1.09323
O75489	NDUFS3	0.944928	1.09451	1.03596	0.852783	0.952401	1.06701
O75494	SRSF10	0.846464	0.972052	1.20886	0.846387	0.866849	0.874412
O75503	CLN5	1.0238	0.656562	0.711035	1.50293	0.678686	1.59093
O75506	HSBP1	0.248165	1.60024	1.07002	0.718108	1.11839	1.42152
O75508	CLDN11	0.946308	3.29259	0.549386	0.3603	0.98356	0.59647
O75521	ECI2	0.591523	1.02371	0.630494	1.1642	0.6149	0.723524
O75525	KHDRBS3	0.519363	0.797965	1.20965	0.450511	2.56467	0.667058
O75529	TAF5L	0.841433	0.51023	1.35275	0.870716	1.12966	0.870338
O75530	EED	1.32671	0.687554	1.30838	1.06864	1.03291	0.769753
O75531	BANF1	0.692607	0.995593	1.06014	0.833447	0.961289	1.15856
O75533	SF3B1	0.957776	0.950878	1.22461	0.933118	0.999659	0.989717
O75534	CSDE1	0.907296	0.761143	0.938919	1.15976	1.12178	1.11704
O75556	SCGB2A1	0.950437	0.581031	1.211	1.11368	0.955301	1.02458
O75558	STX11	1.21344	1.3849	0.74639	1.08597	0.89587	0.737377
O75563	SKAP2	1.32735	1.06141	0.909645	1.08227	0.95585	1.27272
O75569	PRKRA	0.763333	0.90694	0.807762	1.05524	1.05178	1.25768
O75582	RPS6KA5	0.760585	1.25788	1.24179	1.03475	0.710633	0.510581
O75586	MED6	0.980041	1.49437	1.22116	0.76348	0.89589	0.674036
O75592	MYCBP2	1.18686	1.02807	1.20096	1.07281	0.884767	0.752017
O75594	PGLYRP1	1.362	1.37284	0.893921	0.371245	1.28155	0.706359
O75600	GCAT	1.3454	0.352377	0.878923	2.28166	0.527147	0.939908
O75607	NPM3	1.63161	0.514418	1.09544	0.501324	0.861147	0.628021
O75608	LYPLA1	0.92593	0.768675	1.17393	1.29109	0.855416	0.836743
O75629	CREG1	0.593193	0.873747	0.69588	1.39803	0.998842	0.88074
O75636	FCN3	1.3165	0.824887	0.912777	0.679005	2.16094	0.721604
O75643	SNRNP200	1.00085	1.02718	1.09806	0.904308	1.00309	0.885944
O75663	TIPRL	0.834226	0.839126	0.796706	1.20468	0.962243	1.16331
O75674	TOM1L1	0.333219	2.61443	0.397924	1.44297	0.346888	1.39598
O75676	RPS6KA4	1.07533	0.97611	1.35437	0.964764	0.84045	0.715679
O75688	PPM1B	0.987904	0.776209	1.36548	1.09294	1.19557	1.00798
O75689	ADAP1	0.66593	0.932795	0.687916	0.285117	1.83933	0.921488
O75691	UTP20	1.12548	1.0362	1.29848	0.761084	0.97197	0.736246
O75694	NUP155	1.02149	0.978014	1.06485	0.930894	1.10813	0.919255
O75695	RP2	0.907059	1.06148	1.10753	1.01384	0.833808	1.36728
O75717	WDHD1	0.663246	0.869567	0.979761	1.01584	1.48804	1.01091
O75718	CRTAP	1.15618	0.642364	0.713074	0.528641	1.6598	1.18248
O75746	SLC25A12	1.22303	1.04126	1.0512	0.898886	1.02149	0.723682
O75781	PALM	0.668487	1.21697	0.447553	0.289245	1.08329	1.37477
O75787	ATP6AP2	0.670041	1.21504	0.826558	0.597431	0.669353	0.971249
O75791	GRAP2	1.52148	0.820432	1.43502	0.993242	0.608303	0.693067
O75792	RNASEH2A	1.29117	0.981926	1.29195	1.12143	0.87747	0.556119
O75817	POP7	0.721993	1.20539	0.948397	0.766833	1.0649	0.545857
O75818	RPP40	1.26547	1.00936	0.846387	1.02869	1.66945	0.723135
O75821	EIF3G	1.15026	1.00175	1.04296	0.962901	1.05403	0.79312
O75822	EIF3J	1.17289	0.789605	1.07748	1.07163	1.06844	1.26961
O75828	CBR3	0.365232	0.640748	0.51085	2.98594	0.637384	1.94969
O75832	PSMD10	0.760518	1.17008	0.945669	0.907888	0.890853	1.31493
O75843	AP1G2	0.84791	0.980211	0.70801	1.92441	0.438407	1.48618
O75844	ZMPSTE24	1.1546	0.966079	0.826705	1.34848	0.853097	1.23822
O75864	PPP1R37	0.892416	1.41891	0.639357	1.12551	0.709297	1.02833
O75865	TRAPPC6A	0.879931	0.628027	0.848113	1.64214	0.72881	1.07781
O75874	IDH1	0.681565	1.24211	0.526081	1.40222	0.630585	2.05978
O75879	GATB	1.25231	0.847296	1.03824	0.864567	0.671687	1.05493
O75880	SCO1	1.20239	0.721635	0.906889	1.04431	0.914144	0.975404
O75881	CYP7B1	1.21278	1.17091	1.211	0.749065	1.53848	0.917301
O75882	ATRN	0.929629	0.974839	0.97225	0.913629	1.26174	0.97052
O75884	RBBP9	0.911284	0.664097	0.871195	1.00042	1.13921	1.38751
O75886	STAM2	0.80241	1.08859	0.815973	1.14453	1.47078	1.34396
O75888	TNFSF13	0.520033	1.06921	0.334225	2.38868	0.848413	1.33457
O75891	ALDH1L1	1.14711	0.660381	0.561645	1.32639	0.977888	1.53582
O75907	DGAT1	0.754394	2.26824	0.586934	1.26504	0.681153	1.13825
O75909	CCNK	1.03763	1.057	1.14262	0.996395	0.781287	0.595128
O75911	DHRS3	0.471149	1.02934	0.887977	0.605792	1.11088	1.12008
O75915	ARL6IP5	1.03048	1.13358	0.914257	1.15634	0.572934	1.00496
O75923	DYSF	0.949307	1.09171	0.895564	1.17452	0.951774	0.896437
O75925	PIAS1	0.946714	1.20319	1.3331	0.981608	0.949377	0.283731
O75934	BCAS2	1.06119	0.912663	1.21029	0.89202	1.20985	1.09728
O75935	DCTN3	1.22524	1.06277	1.12343	1.09584	0.992447	0.655282
O75936	BBOX1	0.736142	1.35057	0.811571	0.646016	0.77288	0.958314
O75937	DNAJC8	0.902678	1.20495	1.21341	0.922238	0.872539	0.752914
O75940	SMNDC1	1.21102	0.54781	1.08403	0.854164	1.20407	1.25842
O75955	FLOT1	0.858999	0.712728	1.17597	1.16197	0.845255	0.956469
O75962	TRIO	0.885007	1.04921	0.906111	0.755821	1.17857	0.985785
O75976	CPD	0.468552	1.69775	0.463457	1.34935	0.646367	0.692419
O76003	GLRX3	1.28036	0.96907	0.891948	1.15321	0.943487	1.03335
O76021	RSL1D1	1.03469	0.913926	1.09618	0.935453	0.79593	0.902938
O76024	WFS1	0.743303	1.00248	0.433375	1.49928	0.66585	0.790786
O76027	ANXA9	1.01351	1.45228	1.29237	0.482568	1.07908	0.48809
O76031	CLPX	0.97815	1.03798	0.955816	1.20421	0.833291	0.86629
O76041	NEBL	0.485143	0.973662	0.843625	1.13902	0.809819	1.35368
O76054	SEC14L2	0.548292	2.32047	0.636026	0.541656	1.39034	0.746376
O76061	STC2	1.14807	0.802469	1.26331	0.887138	0.717581	0.489051
O76062	TM7SF2	0.296457	0.748472	0.476307	1.54669	0.670344	1.57113
O76070	SNCG	0.335548	0.333824	0.423124	0.487284	0.54379	0.516777
O76071	CIAO1	1.14556	0.742306	1.03921	1.15793	0.989142	0.919435
O76074	PDE5A	1.00415	1.09109	0.85343	1.26896	1.38956	0.520387
O76075	DFFB	1.24562	0.896608	1.61438	0.676378	1.18522	0.888264
O76076	CCN5	0.646135	0.458021	0.540595	1.61768	1.41926	2.98469
O76094	SRP72	1.13863	1.04528	0.878608	1.18162	0.968263	0.924205
O76095	JTB	0.528661	1.62662	0.725769	2.19368	0.517053	0.614685
O94760	DDAH1	0.415196	0.590498	0.986795	1.79517	0.888991	1.54212
O94763	URI1	0.71322	1.03186	0.451055	0.981577	0.760317	1.11066
O94766	B3GAT3	0.636492	0.914794	0.812108	1.00951	0.761506	0.957941
O94768	STK17B	1.02543	1.01754	1.91221	0.842383	0.701998	0.516113
O94769	ECM2	0.954357	0.783485	0.90831	0.363738	2.9002	1.17984
O94776	MTA2	0.933166	0.851938	1.25586	0.929022	0.984327	0.841011
O94804	STK10	1.32916	1.02592	1.45846	0.949503	0.807301	0.500166
O94808	GFPT2	1.51492	0.709871	0.809418	0.552475	1.95791	0.947955
O94822	LTN1	0.936469	1.13418	1.05601	1.25976	1.23833	0.831791
O94826	TOMM70	0.788395	1.01338	0.964441	1.17121	1.00241	0.968474
O94829	IPO13	1.1939	0.938841	0.916964	1.13311	1.07786	0.831028
O94830	DDHD2	1.72251	0.991248	1.0367	0.805607	0.81945	0.786369
O94832	MYO1D	0.903086	1.24222	0.585441	0.618305	1.14218	1.42245
O94842	TOX4	0.933919	0.984211	0.840666	1.05545	0.717514	1.06426
O94851	MICAL2	1.19087	0.725992	1.06384	1.07867	1.45115	0.839434
O94855	SEC24D	0.900509	1.05642	0.547892	1.29182	0.985735	1.15072
O94856	NFASC	0.456205	1.17964	0.483756	0.793706	0.948028	1.54212
O94864	SUPT7L	0.953428	0.995102	0.988373	0.940946	1.07951	1.03265
O94874	UFL1	1.07029	1.04052	0.927378	1.05225	1.08549	0.863051
O94875	SORBS2	1.10724	0.373907	1.79155	0.517298	2.97257	0.499466
O94880	PHF14	0.79385	0.808616	1.04491	1.04572	1.39554	0.869726
O94885	SASH1	0.682075	0.580873	0.667167	1.43387	0.962051	1.32101
O94886	TMEM63A	0.455426	1.34305	0.581889	2.14595	0.708552	1.76441
O94887	FARP2	0.824257	1.23351	0.73695	0.731404	0.95932	0.724172
O94888	UBXN7	0.994003	0.727162	1.34925	0.894258	1.07724	0.7078
O94901	SUN1	0.616157	1.225	1.12958	0.589842	1.59137	0.975113
O94905	ERLIN2	1.09284	0.888411	0.715167	1.12667	0.846852	1.21001
O94906	PRPF6	1.06353	0.963154	1.10043	0.930459	1.01056	0.952809
O94911	ABCA8	0.42052	1.14973	0.699487	1.31191	0.875233	1.21733
O94915	FRYL	0.975727	0.80581	1.26812	0.948398	1.01099	0.924185
O94919	ENDOD1	0.608805	1.40734	1.02454	0.535959	1.13173	0.633648
O94921	CDK14	0.943444	0.868997	0.993931	0.571517	1.25757	0.600579
O94923	GLCE	0.672887	1.18086	0.923502	0.917741	1.13306	1.40368
O94925	GLS	1.26452	0.916689	1.26122	0.6919	1.77543	0.58173
O94927	HAUS5	0.857807	0.361906	0.719163	0.722009	0.576931	0.6329
O94929	ABLIM3	0.569363	1.38046	0.673417	0.562432	1.92977	0.957674
O94953	KDM4B	1.45703	0.825852	1.00865	0.449968	0.454793	0.57152
O94964	SOGA1	0.847539	1.06699	0.618319	1.03933	0.90372	1.1847
O94966	USP19	1.00139	0.878001	1.00375	0.969252	1.06798	1.01922
O94967	WDR47	1.00174	0.801507	1.82903	0.611768	1.82425	0.528789
O94973	AP2A2	1.04167	0.964388	0.751336	1.04599	1.01281	1.16016
O94979	SEC31A	1.01711	1.07079	0.701943	1.21571	0.958711	1.125
O94985	CLSTN1	0.552348	0.801512	0.802914	0.660066	1.93377	1.85574
O94992	HEXIM1	0.627595	0.989671	1.09681	1.17226	1.04545	1.15484
O95049	TJP3	0.450768	0.9597	0.724097	1.49588	0.86858	0.872413
O95071	UBR5	1.17055	0.721726	1.02966	0.814058	0.964314	0.901827
O95104	SCAF4	0.989626	1.08666	1.55667	0.859796	0.874104	0.769004
O95136	S1PR2	1.42642	1.22977	0.881144	1.04585	0.873465	0.974784
O95139	NDUFB6	0.855425	2.01163	0.685679	0.856777	1.15542	0.605097
O95140	MFN2	1.17959	0.831624	0.986187	0.956775	0.977755	1.0113
O95154	AKR7A3	0.149308	1.90451	0.0840624	1.72476	0.069745	1.6088
O95155	UBE4B	1.05608	0.844613	1.01499	1.09365	1.10235	0.969515
O95159	ZFPL1	0.88873	1.08244	0.7572	1.25221	0.868162	0.955459
O95163	ELP1	1.10234	0.678222	1.07742	1.31696	0.739133	1.18294
O95167	NDUFA3	1.1567	0.842523	0.964835	1.24236	0.585216	0.737968
O95168	NDUFB4	0.953145	1.12297	1.05617	0.921298	1.01947	0.9705
O95169	NDUFB8	0.939687	0.909354	0.938006	1.00171	1.11256	1.1917
O95182	NDUFA7	1.13161	1.03985	1.04672	0.989092	0.847865	1.31236
O95183	VAMP5	0.907172	1.22968	0.97997	1.30455	0.954447	0.652957
O95197	RTN3	0.948361	0.907185	0.965832	1.03342	1.26705	1.25931
O95202	LETM1	0.839242	1.22854	0.816944	0.995529	0.932697	0.98743
O95210	STBD1	1.23745	1.61044	0.608358	0.724204	1.1437	0.89537
O95218	ZRANB2	0.988263	0.94604	1.1988	0.976105	1.10034	0.931626
O95219	SNX4	0.90011	0.989078	0.784705	1.22258	1.14993	1.22055
O95232	LUC7L3	0.975799	0.826835	1.15619	1.09382	1.04161	0.989801
O95235	KIF20A	0.836894	0.909184	1.00466	1.14909	1.03172	0.84815
O95236	APOL3	1.33567	1.01005	1.0684	1.04345	0.757059	0.668573
O95243	MBD4	0.994372	0.934486	1.00261	1.24729	0.880856	0.851045
O95248	SBF1	1.09494	1.03318	1.1217	0.97818	0.837955	0.790405
O95249	GOSR1	0.847297	1.31296	0.755781	1.32999	0.536251	1.05363
O95258	SLC25A14	0.663286	0.505255	1.20277	0.741537	1.04347	0.973226
O95267	RASGRP1	1.1941	0.88073	0.793134	0.557294	1.32809	0.895811
O95274	LYPD3	0.603732	1.69196	0.548171	0.879167	0.313865	1.55939
O95292	VAPB	0.623293	1.07855	0.91973	1.3459	0.876579	0.992802
O95294	RASAL1	0.513644	1.55586	0.370332	2.05887	0.431126	1.63919
O95295	SNAPIN	0.841319	1.20055	1.17638	0.992749	1.01391	0.976368
O95297	MPZL1	0.749017	2.00396	0.822449	0.888371	1.02717	0.792047
O95298	NDUFC2	1.30324	0.683851	0.841569	1.15587	1.18403	1.20231
O95299	NDUFA10	1.03361	0.901037	0.987661	0.945302	1.00008	1.02964
O95302	FKBP9	1.09573	0.747225	0.683062	0.546974	1.41521	1.34479
O95319	CELF2	1.26411	1.01873	1.65579	0.930565	0.722955	0.656227
O95340	PAPSS2	1.04804	0.462507	0.561935	0.30466	0.738323	1.50842
O95352	ATG7	0.961782	0.890612	0.877843	1.49472	0.983693	1.17107
O95359	TACC2	0.640734	0.817091	0.594607	1.4125	0.830435	1.06218
O95361	TRIM16	1.06753	1.08536	0.860121	1.61768	0.5697	1.07491
O95363	FARS2	1.04141	0.942756	1.04235	1.03145	0.852855	1.00263
O95372	LYPLA2	0.780514	0.916525	0.90635	1.16532	0.658117	1.3664
O95373	IPO7	1.45169	0.758445	0.9807	1.05521	1.12586	1.07717
O95376	ARIH2	0.856853	1.09977	0.717254	0.795771	1.19849	1.032
O95379	TNFAIP8	1.53019	0.84257	1.91207	1.11969	0.56121	0.433128
O95382	MAP3K6	0.781003	0.995829	0.794132	1.17997	1.55898	1.17318
O95391	SLU7	0.797253	1.30555	0.99099	1.18231	1.13906	0.986025
O95394	PGM3	0.907801	0.849455	0.545074	1.48557	1.37582	1.39749
O95395	GCNT3	1.06139	1.53263	1.05116	1.47669	0.643678	0.523315
O95396	MOCS3	0.681907	1.19222	0.83965	0.945809	0.741673	0.87486
O95400	CD2BP2	1.03742	0.994734	1.12229	1.13851	0.853702	0.8748
O95425	SVIL	0.735559	1.42218	0.861463	0.77213	1.14214	1.0744
O95427	PIGN	0.51659	1.33135	0.967331	1.25236	0.54089	1.08388
O95428	PAPLN	0.689511	1.75303	1.06323	1.09929	0.480221	1.05382
O95433	AHSA1	1.13933	0.762275	1.14379	1.08249	0.917039	0.947755
O95445	APOM	1.189	1.63856	0.878419	0.959465	1.33547	0.793045
O95453	PARN	0.658419	0.872223	1.03073	1.40391	0.878832	1.12822
O95456	PSMG1	1.03107	0.656081	0.904065	1.09394	1.23777	0.97885
O95466	FMNL1	1.24482	1.07932	1.52844	0.879822	0.903154	0.559233
O95470	SGPL1	0.965544	0.954307	0.761239	1.01148	0.652365	0.860261
O95471	CLDN7	1.32825	0.687143	0.519285	1.63592	0.658091	0.981906
O95476	CTDNEP1	1.08794	1.16526	1.0456	0.756428	0.871353	0.594671
O95479	H6PD	0.864386	1.03795	0.873383	1.06816	0.960428	1.07767
O95486	SEC24A	1.18598	1.46502	0.559722	1.44691	0.869272	0.927257
O95487	SEC24B	0.887423	1.00967	0.890503	1.28318	0.784602	1.08634
O95528	SLC2A10	0.332831	1.18312	0.130975	3.2052	0.691546	1.15059
O95544	NADK	0.996391	1.57902	1.00025	0.955897	0.797944	1.10262
O95551	TDP2	0.883985	1.11707	1.36992	0.79164	1.13375	0.725724
O95563	MPC2	1.28258	1.04398	1.06415	1.286	1.41717	1.07762
O95568	METTL18	0.727395	0.968789	0.939721	0.794186	0.827523	1.51055
O95571	ETHE1	0.808827	1.47613	0.962951	1.02288	0.950519	1.31033
O95573	ACSL3	0.664991	2.22659	0.78514	1.46277	0.747881	0.953995
O95602	POLR1A	1.17011	0.768797	1.26633	0.91954	1.09684	0.69622
O95613	PCNT	0.882199	0.993829	1.02488	0.995764	1.21602	0.725416
O95619	YEATS4	0.956474	1.06405	1.16141	0.735787	0.768753	0.929048
O95630	STAMBP	1.02141	1.16498	0.883769	1.38331	0.980972	0.971328
O95639	CPSF4	1.01043	1.0293	1.03816	0.757607	0.986211	1.03582
O95644	NFATC1	1.0854	0.930932	1.51515	1.00198	0.979223	0.904221
O95671	ASMTL	0.868906	0.689909	0.865146	1.1719	1.08622	1.04065
O95674	CDS2	1.08708	1.18073	1.01505	0.795401	1.08784	0.799365
O95684	CEP43	0.964023	1.01726	0.979045	1.01018	1.17242	0.873159
O95707	POP4	0.709248	0.906735	0.99437	0.824108	1.25234	0.822574
O95714	HERC2	1.00477	1.04801	1.24539	1.03425	1.07754	0.745676
O95716	RAB3D	0.294657	1.64478	0.257557	1.7092	0.431867	2.0744
O95718	ESRRB	0.979687	1.25908	1.40137	1.04242	0.933518	0.480808
O95721	SNAP29	0.998441	0.800167	1.04894	1.20321	0.846014	0.785161
O95747	OXSR1	1.17465	0.838927	1.19251	0.709415	1.03801	0.768933
O95749	GGPS1	0.477845	0.681945	0.519663	1.57868	0.469237	1.73574
O95758	PTBP3	1.04717	1.00934	1.17275	0.955176	0.979769	1.17768
O95760	IL33	0.806551	0.590542	0.732263	0.962603	0.861239	1.41732
O95772	STARD3NL	1.03625	1.33962	0.919237	0.847397	1.0132	0.835936
O95777	LSM8	0.734311	0.944338	1.0496	0.968138	1.02442	1.13127
O95782	AP2A1	0.86182	0.94118	0.793857	1.21198	1.16068	1.14817
O95785	WIZ	1.05367	0.742204	1.24298	0.634146	1.17069	0.87185
O95786	RIGI	0.941683	0.508119	0.928556	0.78645	1.15356	0.733499
O95793	STAU1	0.858253	1.12504	0.835892	1.24455	1.04608	1.06821
O95801	TTC4	1.08557	0.985398	1.35472	1.10144	0.937308	1.09169
O95810	CAVIN2	0.71625	1.00342	1.16227	0.574889	1.0581	0.64006
O95816	BAG2	1.25614	0.754672	1.16035	0.4418	2.63337	0.727681
O95817	BAG3	0.806481	1.41343	0.79044	1.16646	1.09538	1.00944
O95819	MAP4K4	1.08783	1.24086	0.970411	0.578116	1.03302	1.17038
O95822	MLYCD	1.14027	0.930233	1.25163	0.928961	0.737248	1.02234
O95831	AIFM1	0.976376	1.01699	0.879587	1.03584	0.714452	0.859381
O95832	CLDN1	0.945569	0.831093	1.499	1.05844	0.669908	0.690765
O95833	CLIC3	0.610207	1.86291	0.460879	1.65985	0.481876	0.84652
O95834	EML2	0.984959	0.858279	0.816701	1.26949	0.921438	1.12161
O95837	GNA14	0.718874	1.83107	1.11615	1.52333	0.416043	0.832937
O95858	TSPAN15	0.493749	1.28078	0.586558	0.89491	0.720307	1.48166
O95861	BPNT1	0.723109	0.672241	0.844724	1.30205	0.656784	1.02104
O95864	FADS2	0.732448	1.88623	0.609739	1.82714	0.60576	0.535113
O95865	DDAH2	0.742658	1.13962	0.998007	0.788837	1.13774	1.04587
O95870	ABHD16A	0.812944	1.06346	0.762381	1.14533	0.794085	0.76859
O95881	TXNDC12	0.974915	1.20704	1.03138	1.23437	0.916468	1.02309
O95905	ECD	1.11872	1.33672	0.651453	0.628772	1.14428	0.749478
O95967	EFEMP2	0.786305	0.818038	0.709621	0.609168	2.0855	1.54169
O95980	RECK	0.642879	1.51985	0.786056	0.597351	1.06326	0.955564
O95983	MBD3	0.661988	0.660285	1.21929	0.959659	1.39041	0.909235
O95985	TOP3B	1.65352	1.26055	0.920554	0.579552	0.447037	1.03513
O95989	NUDT3	1.08354	0.60138	1.04265	1.0698	1.00945	1.09935
O95994	AGR2	0.00517419	1.47092	0.0028633	2.93765	0.0207387	3.38926
O95996	APC2	0.710452	1.24807	0.676698	1	1.06429	1.18686
O95999	BCL10	0.9991	0.757784	1.30035	0.955696	0.939828	0.826666
O96000	NDUFB10	1.02069	1.02169	1.00543	1.0498	0.891867	0.986569
O96005	CLPTM1	0.853708	1.02286	0.905292	1.46048	0.864659	1.34067
O96006	ZBED1	1.02591	0.856496	1.64532	1.34322	0.652429	0.692619
O96007	MOCS2	0.534354	0.740603	0.523908	1.35827	0.738802	1.07052
O96008	TOMM40	0.881016	0.749472	1.01678	1.32928	1.08701	1.09525
O96011	PEX11B	0.81699	1.21445	0.747396	1.3166	0.760221	1.34604
O96013	PAK4	0.767851	1.11859	0.619435	1.75445	0.709329	1.16666
O96015	DNAL4	0.63833	0.595712	0.814264	1.11423	0.946646	0.980649
O96017	CHEK2	1.28261	0.560284	0.925237	1.28324	1.0682	0.994466
O96019	ACTL6A	1.00743	0.823145	1.20043	0.986555	0.989789	0.945357
P00156	MT-CYB	0.542918	1.66289	0.864187	0.691843	0.787888	0.851466
P00167	CYB5A	0.413974	1.32129	0.363739	0.855983	0.390364	0.934637
P00325	ADH1B	0.517422	1.08033	0.800834	0.295476	1.33061	0.619564
P00338	LDHA	1.00172	0.594158	0.704523	0.624015	1.04607	1.1904
P00352	ALDH1A1	0.607621	0.932448	0.509691	1.10109	0.517046	1.02509
P00367	GLUD1	0.822568	1.03223	0.969178	0.993088	0.690746	0.832099
P00374	DHFR	1.22447	1.15818	0.834985	1.16501	1.27462	1.10308
P00387	CYB5R3	0.838275	1.17455	0.924085	0.833933	1.31128	1.0159
P00390	GSR	0.806364	1.20025	0.988547	1.25353	0.469382	1.22092
P00395	MT-CO1	0.982473	1.46091	0.816798	1.05027	1.12698	1.14483
P00403	MT-CO2	1.01486	1.20029	1.00117	1.15246	0.904627	0.860757
P00441	SOD1	0.997412	0.852712	1.13994	1.19411	1.2829	1.42897
P00450	CP	0.838527	0.435019	0.636185	0.760777	1.40387	1.29602
P00488	F13A1	0.544211	0.937835	0.463132	0.583806	2.00246	1.52334
P00491	PNP	1.27965	0.890676	1.21013	0.967827	1.11261	1.00362
P00492	HPRT1	1.31446	0.465416	1.39207	0.977379	1.00396	0.637169
P00505	GOT2	1.02526	0.949419	1.11951	1.0016	0.902806	0.800471
P00533	EGFR	1.3721	1.58141	1.03941	0.423335	1.17136	0.505514
P00558	PGK1	0.956286	0.845772	1.07293	0.828246	1.05524	0.96648
P00568	AK1	0.849385	0.747076	0.756599	0.893447	1.10024	1.19947
P00734	F2	0.929217	0.523042	0.828064	0.631554	1.88487	1.26693
P00736	C1R	1.02866	0.798026	0.618623	0.657496	1.76898	1.44968
P00738	HP	1.67436	0.550822	1.02439	0.504384	2.22551	0.803008
P00739	HPR	1.26018	0.577457	0.999592	0.633119	2.03008	1.05902
P00740	F9	0.844107	0.651064	0.815116	1.01732	1.3302	1.18666
P00746	CFD	0.862245	0.888832	0.72632	0.659942	1.4169	1.78697
P00747	PLG	0.935919	0.732196	0.725648	0.642253	1.88189	1.16791
P00748	F12	1.05009	0.430844	0.688404	0.662541	1.87705	1.66093
P00749	PLAU	0.948918	0.573642	1.09872	0.580896	2.6219	0.948253
P00750	PLAT	1.08065	0.742292	1.2186	0.605532	1.12079	0.857277
P00751	CFB	0.830901	0.656766	0.60882	0.892711	1.59579	1.76368
P00813	ADA	1.53001	0.962305	1.19429	0.948655	0.969691	0.750652
P00846	MT-ATP6	1.12326	1.02357	0.951814	1.20896	0.680593	0.988608
P00915	CA1	1.15219	0.561396	0.81248	0.70846	1.83202	0.522114
P00918	CA2	0.715157	0.448394	0.724952	1.62558	0.999209	1.17408
P00966	ASS1	0.646648	1.26883	0.412323	1.57172	0.65095	1.07238
P00973	OAS1	0.664369	0.500947	1.18915	0.716387	2.16859	0.703258
P01008	SERPINC1	1.00373	0.469273	0.612939	0.692598	2.03665	1.88955
P01009	SERPINA1	0.942715	0.27394	0.623909	1.03126	1.66513	2.55793
P01011	SERPINA3	0.701513	0.683492	0.698154	0.471248	2.28049	1.76553
P01019	AGT	1.15466	0.440242	0.673299	0.700244	1.8092	1.47669
P01023	A2M	1.12039	0.415906	0.693911	0.853377	2.09068	1.27843
P01024	C3	1.03012	0.680791	0.696329	0.674897	1.5474	1.6449
P01031	C5	0.844021	0.754312	0.752087	0.712158	2.06523	1.39645
P01033	TIMP1	0.905277	0.389442	0.993332	1.01962	1.39267	1.73485
P01034	CST3	0.783063	0.69392	0.793188	1.75144	1.22975	1.71497
P01036	CST4	0.29452	0.318566	0.968543	0.159237	2.25907	1.58248
P01037	CST1	0.476455	0.77533	0.691009	1.48874	1.00131	1.91329
P01040	CSTA	1.4795	0.9348	1.4202	2.52087	0.507119	0.805576
P01042	KNG1	1.12245	0.525957	0.645625	0.772202	1.79373	1.987
P01111	NRAS	0.990057	0.912328	1.19059	0.571389	1.16214	0.557256
P01116	KRAS	1.10037	1.09823	1.00259	0.805305	1.05141	0.854846
P01137	TGFB1	1.2243	0.800676	0.729693	1.04276	2.13038	1.13246
P01266	TG	0.604367	0.889008	0.583061	0.440122	0.690593	0.221496
P01344	IGF2	0.781671	0.728767	0.989959	0.541728	1.52805	1.38813
P01591	JCHAIN	0.844018	2.59211	0.550527	0.849704	0.541574	0.585442
P01593	IGKV1D-33	3.20769	0.920231	0.36431	1.27152	0.510324	1.30706
P01597	IGKV1-39	1.24945	1.88106	0.542436	2.18375	1.02512	0.955804
P01602	IGKV1-5	0.880373	0.844074	0.542606	1.27282	1.73746	1.10664
P01619	IGKV3-20	2.04835	1.12098	0.533072	0.666588	1.66791	0.569059
P01700	IGLV1-47	2.44986	1.09861	0.565009	1.56975	0.967198	0.822075
P01701	IGLV1-51	2.98445	1.62767	0.144304	0.204747	1.07595	0.388005
P01705	IGLV2-23	0.495825	0.798871	0.211335	2.30877	1.61286	0.572343
P01706	IGLV2-11	0.398962	2.91069	0.296391	0.0961265	1.42917	1.122
P01709	IGLV2-8	1.04084	1.59914	0.47165	0.232494	1.46912	1.10761
P01721	IGLV6-57	1.22122	1.68642	0.186457	1.92432	1.30089	0.438759
P01730	CD4	1.45397	1.00967	1.67475	0.952528	0.561423	0.454925
P01732	CD8A	1.32837	1.24972	0.869047	1.15729	0.91743	0.957022
P01742	IGHV1-69	1.7173	1.01783	1.72803	0.586303	0.23552	0.777332
P01743	IGHV1-46	3.14359	0.93619	0.257728	0.406284	0.68055	0.708013
P01763	IGHV3-48	1.08324	1.42398	0.397534	1.52425	1.11985	0.904369
P01764	IGHV3-23	1.81631	0.73937	0.552448	1.45932	1.10552	1.10396
P01766	IGHV3-13	1.0781	1.04282	1.33438	1.42371	1.05127	0.446919
P01767	IGHV3-53	0.966802	2.36376	0.24906	0.565486	0.431761	1.81416
P01772	IGHV3-33	2.15007	0.687434	0.664918	0.290844	1.77232	0.778523
P01780	IGHV3-7	1.31003	1.06926	0.482666	0.854184	2.00681	0.831078
P01782	IGHV3-9	1.40133	0.714173	0.416668	1.14195	3.84645	0.461222
P01817	IGHV2-5	2.8167	0.322496	1.34226	0.996744	0.624762	0.470211
P01833	PIGR	1.26486	2.95229	0.954143	0.235238	0.194253	0.215011
P01834	IGKC	1.41547	0.765952	0.645764	1.09682	1.55713	1.21245
P01848	TRAC	0.816089	1.18983	1.02507	1.99832	0.579014	1.33058
P01857	IGHG1	1.67465	0.851116	0.433974	1.1573	1.47896	1.49311
P01859	IGHG2	0.908877	0.457094	0.897485	0.716127	2.79507	1.45762
P01860	IGHG3	1.15178	0.894954	0.467844	1.06072	1.35364	1.31867
P01861	IGHG4	0.795902	0.319491	0.458621	1.55557	0.513429	2.2091
P01871	IGHM	2.11324	1.63936	0.651208	0.689936	0.958612	0.341878
P01876	IGHA1	0.536477	2.74662	0.677225	0.732264	1.06761	0.66971
P01877	IGHA2	0.460091	1.97489	0.797871	1.01566	0.763984	0.876113
P01880	IGHD	0.625862	0.434672	2.42053	0.940991	0.516065	0.739977
P01889	HLA-B	1.23931	0.798569	0.997131	1.36596	0.882199	0.703087
P01893	HLA-H	1.59486	1.12809	0.734087	1.87418	0.490301	0.377519
P01903	HLA-DRA	0.82362	1.0822	1.14077	1.41802	0.502035	0.636044
P01906	HLA-DQA2	0.896155	1.5223	0.993888	1.49752	0.573029	0.856493
P01909	HLA-DQA1	1.05329	1.48546	1.24253	1.09487	0.57428	0.710207
P01911	HLA-DRB1	0.56942	0.835779	0.251217	1.80928	0.95201	0.671201
P01920	HLA-DQB1	1.32076	0.653837	1.71324	1.44848	0.721618	0.778141
P02042	HBD	1.05474	0.363954	1.26714	0.580021	1.86094	0.549445
P02100	HBE1	1.01582	0.836684	0.449809	0.493813	1.83738	0.50117
P02144	MB	0.26936	1.31204	0.352848	0.875447	0.522336	0.907232
P02452	COL1A1	1.05085	1.00233	0.498511	0.359896	1.86838	1.74639
P02458	COL2A1	0.203713	0.380871	0.635723	0.620887	3.68669	1.58314
P02461	COL3A1	1.43651	0.932795	0.555736	0.432863	1.93581	1.53713
P02462	COL4A1	0.612039	0.656134	1.04869	0.73415	1.88304	1.05859
P02511	CRYAB	1.18958	0.769673	1.16612	0.178574	4.29783	0.301019
P02533	KRT14	0.123695	0.0784699	3.28968	0.0620961	4.50538	0.18288
P02545	LMNA	0.636277	1.12868	0.746716	0.632648	1.60287	1.27631
P02549	SPTA1	1.05186	1.8177	0.700016	0.50949	1.3472	0.385845
P02647	APOA1	1.1797	0.325849	0.828093	0.648154	2.06003	1.79744
P02649	APOE	0.990688	0.822579	0.734359	1.19503	1.14627	1.70819
P02652	APOA2	1.41033	0.706216	0.645296	0.724176	1.50844	1.95638
P02654	APOC1	1.38252	0.433938	0.811771	0.772159	1.51866	1.39327
P02656	APOC3	1.25932	0.574378	0.862888	0.584681	1.91586	1.5486
P02671	FGA	0.802852	0.604835	0.556056	0.492489	3.72106	0.87006
P02675	FGB	0.723376	0.521273	0.541144	0.564755	3.92648	0.900203
P02679	FGG	0.756717	0.587267	0.551178	0.553099	3.66364	0.875432
P02686	MBP	0.795607	0.694266	0.651854	0.609379	0.416311	3.99028
P02689	PMP2	0.101324	1.16606	0.892842	1.08841	1.10431	1.89868
P02730	SLC4A1	1.10117	1.82113	0.674406	0.463681	1.36958	0.302596
P02743	APCS	0.374155	0.318566	0.366771	0.217277	0.891572	4.6357
P02745	C1QA	0.943723	0.671177	0.516859	1.41441	1.63042	0.96783
P02746	C1QB	0.901261	0.873201	0.602225	1.24297	1.25601	1.20745
P02747	C1QC	0.882464	0.74793	0.777393	1.53881	1.03793	0.995625
P02748	C9	0.638162	0.650813	0.67891	0.667069	1.91528	2.29105
P02749	APOH	0.767974	0.939084	0.671061	0.826053	1.55939	1.75442
P02750	LRG1	0.776917	0.484579	0.696511	1.21602	1.83	1.90738
P02751	FN1	1.17058	0.42448	0.87534	0.3452	2.6361	0.704635
P02753	RBP4	1.18082	0.50348	0.655882	1.01715	1.51103	1.82157
P02760	AMBP	0.774277	0.589704	0.635953	0.630014	1.8196	2.0827
P02763	ORM1	1.05975	0.254845	0.865448	0.974821	2.1583	2.72143
P02765	AHSG	1.13496	0.446783	0.822646	0.733198	1.85012	1.53759
P02766	TTR	1.23417	0.491601	0.85713	0.776192	1.7923	1.88374
P02768	ALB	1.00494	0.402746	0.761632	0.948576	1.93177	1.99907
P02774	GC	0.901437	0.393455	0.679572	0.943806	1.77215	1.86391
P02778	CXCL10	2.17545	0.745615	0.561319	0.903911	1.31025	0.577827
P02786	TFRC	1.055	0.873057	0.863508	0.880114	1.09714	0.382358
P02787	TF	0.855175	0.444867	0.717557	0.815651	1.77012	1.79463
P02788	LTF	1.49864	1.06039	0.771338	0.612133	0.559393	2.56168
P02790	HPX	0.946308	0.354743	0.724807	0.864739	2.06132	2.06906
P02792	FTL	0.975321	1.32864	0.469995	0.414665	1.81151	2.24396
P02794	FTH1	1.17442	0.943321	0.750369	0.692331	1.78509	1.48289
P02795	MT2A	1.00547	0.957425	0.760971	1.24656	1.25179	0.925135
P03886	MT-ND1	1.18486	0.787392	1.02099	0.939266	1.24666	1.06651
P03891	MT-ND2	0.767573	1.18188	0.723822	0.801642	1.06673	1.29394
P03897	MT-ND3	0.706676	0.798724	1.17082	0.911989	1.1672	0.769837
P03905	MT-ND4	1.09796	1.31932	0.808661	0.885055	0.72886	1.21441
P03915	MT-ND5	1.10101	1.03792	0.869911	0.853724	1.23917	1.02942
P03928	MT-ATP8	1.09718	1.15428	0.92111	1.208	0.774523	1.03494
P03950	ANG	0.707045	1.08801	0.62201	0.672666	1.43836	1.81517
P03952	KLKB1	0.954921	0.488782	0.73508	0.547926	1.96193	1.1919
P03956	MMP1	1.24513	0.674221	1.36797	0.529492	2.09771	0.70901
P03973	SLPI	0.147297	1.60149	0.285169	0.660802	0.480338	3.99458
P04003	C4BPA	1.23502	0.774156	0.975035	0.64548	1.9891	1.00443
P04004	VTN	0.538819	0.471636	0.740076	0.380622	1.79661	1.71084
P04040	CAT	0.918063	0.638312	1.23076	0.856312	1.18363	0.824212
P04062	GBA1	0.67696	1.05346	0.523534	1.47006	0.845972	1.30601
P04066	FUCA1	0.703873	0.844207	1.02838	1.68269	0.646939	1.19494
P04075	ALDOA	0.633366	1.03464	0.63742	1.0175	0.748837	1.24734
P04080	CSTB	1.14786	0.721248	1.18547	0.935988	1.4398	1.0601
P04083	ANXA1	1.15102	1.06046	0.931548	0.626751	1.6312	1.18951
P04114	APOB	1.20932	0.642573	0.641817	0.829906	1.39204	1.34807
P04150	NR3C1	1.38783	1.26085	1.41856	0.757233	0.97696	0.723577
P04155	TFF1	0.543212	1.06815	0.967355	4.10928	0.0599716	0.357075
P04156	PRNP	1.00285	1.46945	1.11563	0.784732	1.05032	0.789293
P04179	SOD2	1.38842	1.24839	1.01624	0.842959	1.22781	0.656122
P04181	OAT	0.690042	0.889921	0.278696	1.68979	0.375751	1.40418
P04183	TK1	1.06288	0.619755	0.996563	1.32256	0.862855	1.01042
P04196	HRG	0.972881	0.540288	0.748682	0.723332	1.89448	1.59815
P04216	THY1	1.09787	1.06782	0.929936	0.963007	1.09561	1.27884
P04217	A1BG	1.14185	0.451475	0.726902	0.888518	1.72513	1.91347
P04233	CD74	1.20586	1.161	0.998088	1.43118	0.512442	0.461327
P04234	CD3D	1.32363	1.30391	1.49957	0.730044	0.336787	0.511575
P04259	KRT6B	0.907173	0.578357	0.668587	0.524379	2.23367	0.828865
P04264	KRT1	0.697641	1.2599	0.45583	0.509071	1.82843	0.880848
P04271	S100B	0.555526	0.21706	1.74321	0.47098	2.08293	0.965637
P04275	VWF	0.811147	1.08039	0.908886	0.660036	1.08035	0.945438
P04278	SHBG	1.27923	1.08171	0.465242	0.531869	1.34783	0.833662
P04406	GAPDH	0.811952	0.650956	0.821652	0.967592	1.04241	1.21413
P04424	ASL	0.939324	1.36251	0.637862	1.78206	0.807888	1.07666
P04439	HLA-A	0.993655	1.15468	0.926959	1.32872	0.797784	0.744504
P04440	HLA-DPB1	1.30363	1.24299	1.29187	1.23186	0.601991	0.584294
P04626	ERBB2	0.14449	1.51668	0.109005	0.291471	0.140595	0.24953
P04632	CAPNS1	0.79684	0.907426	0.786252	1.22585	1.06102	1.38554
P04792	HSPB1	0.562727	2.89104	0.483506	0.875774	0.718933	0.766107
P04818	TYMS	1.42125	0.892065	1.04504	1.28765	1.06192	0.764646
P04839	CYBB	1.59532	1.54411	1.13827	1.18693	0.842286	0.611516
P04843	RPN1	1.15318	1.18928	0.720475	1.23469	0.915185	0.949707
P04844	RPN2	1.32733	1.09773	0.710303	1.08334	1.10222	1.06535
P04899	GNAI2	1.18615	1.11788	1.20206	0.897792	0.894808	0.836886
P04908	H2AC8	0.524802	1.24004	1.09134	0.563515	1.06661	0.927943
P04920	SLC4A2	0.98976	1.12635	0.724814	1.44799	0.929312	1.00073
P05023	ATP1A1	0.624781	0.919021	0.899792	1.085	0.928321	0.822742
P05026	ATP1B1	0.372279	0.616513	0.68701	1.38744	0.880941	1.16867
P05067	APP	0.550157	0.760695	1.05336	0.887743	2.5809	0.782035
P05090	APOD	0.168612	6.08895	0.175941	0.324112	0.647827	0.308723
P05091	ALDH2	1.36243	1.60674	0.319159	1.16539	0.32702	1.04815
P05106	ITGB3	1.31662	1.1232	0.666978	0.691759	1.7859	0.967089
P05107	ITGB2	1.43109	1.28159	1.39502	0.996276	0.889584	0.617563
P05109	S100A8	2.52288	2.71601	0.7871	0.717636	0.46901	0.205417
P05141	SLC25A5	0.963631	1.29568	0.86759	1.02681	0.838405	1.00295
P05154	SERPINA5	0.840415	0.656735	0.592402	0.529928	2.36948	1.50114
P05155	SERPING1	0.980077	0.523679	0.666408	0.963697	1.88774	1.81117
P05156	CFI	0.924051	0.616473	0.822643	0.787985	1.70698	1.68635
P05161	ISG15	1.03703	0.516555	1.14092	0.319212	1.77859	0.444949
P05164	MPO	2.21177	1.35283	1.04344	0.685723	0.800584	0.235165
P05165	PCCA	0.717282	0.604772	0.673204	1.12038	0.697183	1.06482
P05166	PCCB	0.62083	0.726555	0.613328	1.09097	0.672036	1.05491
P05186	ALPL	1.13709	0.845292	1.79925	0.667132	1.49132	0.227042
P05198	EIF2S1	1.08654	0.992745	0.893476	1.05964	1.06828	0.948415
P05362	ICAM1	1.46337	1.13226	1.11939	0.994762	0.971681	0.543604
P05386	RPLP1	1.13496	0.952246	1.15645	1.1035	0.976486	0.72497
P05387	RPLP2	1.35663	0.879318	1.04026	1.20284	0.899714	0.922585
P05388	RPLP0	1.12578	1.03232	0.880017	0.905572	0.995939	1.00258
P05413	FABP3	1.06999	0.769697	0.681747	0.829077	0.986342	1.54144
P05452	CLEC3B	1.07987	0.576063	0.892354	0.585823	2.02723	1.83868
P05455	SSB	1.03639	0.805512	1.04481	0.830169	1.0436	1.0159
P05543	SERPINA7	1.09619	0.228072	0.866007	0.839196	2.43821	1.95637
P05546	SERPIND1	1.24548	0.548232	0.649162	0.560054	1.95644	1.21783
P05556	ITGB1	1.04806	0.928888	0.848605	0.798633	1.31042	1.01027
P05771	PRKCB	1.09821	1.06816	1.61137	0.930551	1.01816	0.538425
P05783	KRT18	0.248353	0.921481	0.162475	1.3489	0.259692	2.56477
P05787	KRT8	0.184058	0.928483	0.350716	0.821929	0.50287	0.984466
P05976	MYL1	0.781422	0.37996	0.996671	0.85527	2.10265	0.442481
P05997	COL5A2	0.921854	0.721529	0.716936	0.541656	2.02406	1.44317
P06127	CD5	1.56481	1.03916	1.74775	0.864341	0.403559	0.495831
P06132	UROD	1.10853	0.722057	1.33729	1.19953	1.02502	0.976818
P06213	INSR	0.795431	0.53589	1.27711	1.09076	1.4802	0.912493
P06239	LCK	1.22726	0.929998	2.01533	0.988869	0.414386	0.313896
P06241	FYN	1.21664	0.873134	0.964503	1.22732	0.749879	0.425601
P06276	BCHE	0.462408	0.637858	0.367974	0.243335	0.491352	3.60074
P06280	GLA	0.792097	1.49464	0.537097	1.12662	0.871116	0.779403
P06312	IGKV4-1	1.83669	0.954996	0.658968	0.802692	1.33736	1.17912
P06340	HLA-DOA	0.9171	0.895458	3.31183	0.777336	0.380451	0.0984825
P06396	GSN	0.990574	0.83149	0.893754	0.805998	1.57393	1.44364
P06400	RB1	0.854577	0.940083	1.34686	1.28623	0.71362	0.994123
P06401	PGR	0.425738	0.653061	0.765652	0.557188	1.93983	1.49666
P06454	PTMA	0.865961	0.838236	2.45224	1.01662	0.804585	0.717673
P06493	CDK1	0.981519	0.589793	1.07613	1.80527	0.495667	0.879984
P06576	ATP5F1B	0.954023	1.05421	0.922959	0.968106	0.771209	0.871176
P06681	C2	1.16731	0.66301	0.598033	0.75916	1.56203	1.78914
P06702	S100A9	2.19928	3.19425	0.753356	0.618687	0.465326	0.25125
P06703	S100A6	0.95883	0.76327	0.968543	0.572005	1.92058	1.26912
P06727	APOA4	1.18204	0.492297	0.634144	0.839587	1.60147	2.1
P06730	EIF4E	0.899515	0.928642	0.993121	1.31188	0.954416	1.13626
P06731	CEACAM5	0.183341	0.348752	0.247327	2.46951	0.490215	2.73642
P06733	ENO1	0.948769	0.619232	1.10784	1.02444	1.17116	1.3203
P06734	FCER2	0.843575	0.709409	2.46344	0.562347	1.27298	0.382485
P06737	PYGL	0.935213	0.603094	0.847101	0.874252	1.63275	0.916229
P06744	GPI	0.728749	0.950029	0.732891	1.61579	0.942318	1.27247
P06746	POLB	0.860938	0.769979	1.11558	1.09029	1.27298	1.40024
P06748	NPM1	0.851751	1.06907	1.08999	0.895198	1.08494	0.965903
P06753	TPM3	1.0887	0.99872	1.13561	0.943391	0.947106	0.901542
P06756	ITGAV	0.988829	0.977539	0.611696	0.773977	1.33927	1.58375
P06865	HEXA	0.961778	0.580752	0.747476	1.58035	1.23421	1.21733
P06899	H2BC11	0.792514	1.13458	1.1117	0.726614	0.899031	1.15047
P07093	SERPINE2	1.38823	0.302107	1.06053	0.486854	2.57466	1.31143
P07099	EPHX1	0.503158	1.35268	0.479042	0.923446	0.64405	0.776731
P07108	DBI	0.396235	1.35186	0.856997	1.97925	1.22284	1.28082
P07195	LDHB	1.56954	0.625641	1.28517	0.651963	0.990895	0.488769
P07196	NEFL	0.408433	0.877236	0.726902	1.16102	0.963078	1.59157
P07199	CENPB	0.757397	0.917326	0.973189	0.697795	1.03187	0.584545
P07203	GPX1	1.24206	0.904921	1.07718	0.886063	1.23775	1.08676
P07204	THBD	0.869719	1.06295	1.31095	0.869989	0.713113	0.655282
P07205	PGK2	0.931283	0.428669	1.20461	0.673331	1.18168	0.616446
P07225	PROS1	0.861926	0.735668	0.888283	0.645313	1.76819	1.05913
P07237	P4HB	0.937144	1.40689	0.548179	1.91675	0.912335	1.14276
P07305	H1-0	0.272773	0.989737	0.696601	0.245325	1.63573	1.31503
P07332	FES	1.02322	0.984087	0.687988	0.871141	0.91437	1.20096
P07339	CTSD	0.821043	0.896815	0.690751	0.884244	1.15763	0.912311
P07355	ANXA2	0.825126	1.39018	0.731808	0.864963	1.41088	1.22023
P07357	C8A	0.965536	0.587952	0.640148	0.643725	1.75393	1.66763
P07358	C8B	0.897579	0.584257	0.652887	0.546853	1.63494	1.87493
P07359	GP1BA	1.02097	1.6265	1.62863	1.09266	0.955081	0.346855
P07360	C8G	0.996462	0.772602	0.702267	0.505943	1.72363	1.98128
P07384	CAPN1	0.894225	0.784396	0.945256	1.20549	0.844669	1.00572
P07437	TUBB	0.924645	0.821937	0.948741	0.904029	1.13927	1.11723
P07451	CA3	0.509194	0.217442	0.452583	0.241187	0.567603	0.247768
P07585	DCN	1.0252	0.732632	0.39195	0.383117	1.43145	2.23528
P07602	PSAP	1.18293	0.877374	0.823601	1.3625	0.879145	1.09235
P07686	HEXB	0.893347	0.709325	0.645514	1.18892	1.07842	1.3186
P07711	CTSL	1.31483	0.839068	0.737227	0.934551	1.54507	0.929158
P07737	PFN1	1.01168	0.820931	1.20817	0.911211	1.11679	0.970758
P07738	BPGM	1.09052	0.636286	0.956397	0.782755	1.35468	1.00111
P07741	APRT	1.54571	0.597272	1.20755	1.01271	0.623281	0.946919
P07766	CD3E	1.40632	1.31098	1.41232	0.872173	0.471982	0.492096
P07814	EPRS1	1.0592	0.825017	0.851837	1.40382	0.862254	1.15447
P07858	CTSB	1.14989	1.04734	0.814257	0.921771	1.11056	1.07887
P07900	HSP90AA1	0.861571	1.22081	0.872163	1.1579	0.740598	1.24831
P07902	GALT	1.00104	0.975202	1.29962	0.907277	0.765606	0.674842
P07910	HNRNPC	0.980091	0.889223	1.09404	0.777871	1.00805	1.04951
P07919	UQCRH	1.02658	0.874409	0.885919	1.06478	0.817142	0.868997
P07942	LAMB1	0.844547	0.910491	1.05612	0.8571	1.72904	1.01795
P07947	YES1	0.842338	1.20414	0.735916	0.726564	1.12465	0.813446
P07948	LYN	1.15904	1.13181	1.79936	0.907232	0.905085	0.536791
P07951	TPM2	0.767025	0.650755	0.645278	0.510528	1.99843	1.7872
P07954	FH	0.846862	0.963541	0.926668	1.14827	0.838628	0.973226
P07992	ERCC1	0.785141	1.00012	1.05678	1.34507	0.721117	0.819917
P07996	THBS1	0.196191	0.172759	1.20181	0.169856	5.31989	0.802074
P07998	RNASE1	1.15151	0.45147	0.865549	0.472013	2.08564	1.13722
P08048	ZFY	1.00425	0.919614	1.49828	0.923746	0.555362	0.810941
P08123	COL1A2	1.10785	1.14613	0.602765	0.521659	1.55618	1.45448
P08133	ANXA6	1.20466	0.904286	1.35507	1.00168	0.91975	0.760463
P08134	RHOC	0.875397	1.18376	0.856584	0.877127	0.996882	1.35406
P08138	NGFR	1.14598	1.43301	1.31926	0.729292	0.949753	0.476106
P08174	CD55	0.548945	0.562589	0.557445	1.02186	1.6489	2.34719
P08185	SERPINA6	1.02341	0.58125	0.808844	0.903911	1.70591	1.80562
P08195	SLC3A2	1.44225	1.42346	0.896646	0.834032	0.904935	0.594861
P08236	GUSB	0.730746	1.65665	0.711886	1.22343	1.00784	1.44254
P08237	PFKM	1.08853	0.676206	0.876656	0.691637	1.14783	0.716542
P08238	HSP90AB1	0.98749	1.0699	0.845275	1.08628	1.09952	1.11185
P08240	SRPRA	1.26111	0.995334	0.982348	1.06214	1.21165	0.951031
P08243	ASNS	2.22838	0.935478	0.865002	1.12958	0.670708	0.653613
P08246	ELANE	3.46347	0.853401	1.12686	0.545753	0.66408	0.350362
P08253	MMP2	1.35228	0.753873	0.523552	0.346133	1.91126	1.37842
P08263	GSTA1	1.41754	0.724259	1.59018	1.05797	0.554932	0.346981
P08294	SOD3	0.729431	0.282636	1.52656	0.765903	1.52438	1.48037
P08311	CTSG	1.8846	0.537806	0.816932	0.246059	0.856154	0.651353
P08397	HMBS	1.2268	0.68326	0.873592	1.20877	1.30103	1.15099
P08473	MME	1.29894	0.428862	0.813757	0.169077	1.75866	1.00833
P08476	INHBA	0.737299	1.18073	0.828037	0.285117	1.96038	0.941637
P08493	MGP	0.76134	0.571615	0.551435	1.03895	1.73847	1.64529
P08514	ITGA2B	0.754363	1.23128	0.503348	0.887743	2.71437	1.1373
P08519	LPA	0.917742	1.01074	0.496419	1.0362	1.03416	1.43323
P08559	PDHA1	0.937848	0.881559	1.12263	0.812452	0.949607	0.840401
P08567	PLEK	1.02282	1.30745	1.80231	1.15393	0.557193	0.640594
P08571	CD14	1.11618	1.21678	0.974445	1.06371	1.55211	0.802227
P08572	COL4A2	0.653257	0.725354	0.954813	0.835397	1.86969	1.10577
P08574	CYC1	0.980891	1.12608	0.844386	0.974621	0.693372	0.749089
P08575	PTPRC	1.44741	1.08826	1.8138	1.11706	0.53934	0.470696
P08579	SNRPB2	0.957916	1.04987	1.16412	0.884245	0.927065	1.00563
P08582	MELTF	0.672137	0.898976	1.14189	0.990893	1.45621	1.079
P08603	CFH	0.944206	0.830376	0.759924	0.675771	1.98099	1.44378
P08621	SNRNP70	0.837729	0.949175	1.14979	1.02624	0.932232	1.01689
P08631	HCK	1.02571	1.08404	1.12907	1.07288	0.979033	0.851673
P08637	FCGR3A	1.4399	1.23128	0.522251	1.51443	0.834414	1.30297
P08648	ITGA5	0.993379	0.864947	0.94357	0.609657	1.56618	1.1084
P08651	NFIC	0.590943	1.38212	0.787805	0.968875	1.00726	1.27312
P08670	VIM	0.913953	1.15549	0.904223	0.728711	1.29483	1.13191
P08697	SERPINF2	1.06686	0.47828	0.807306	0.659543	2.63179	1.27285
P08708	RPS17	1.13101	1.08906	0.961739	0.86883	0.946685	0.913547
P08727	KRT19	0.176528	1.48184	0.436507	0.0340282	0.584957	0.0553391
P08729	KRT7	0.261779	1.61682	0.998727	1.02522	1.33299	1.02335
P08754	GNAI3	0.990597	0.929413	1.0621	0.93111	0.864454	1.15252
P08758	ANXA5	0.939947	0.802815	0.808107	0.942405	1.46461	1.33371
P08779	KRT16	1.07454	1.06988	0.931337	0.983421	1.10567	0.887494
P08865	RPSA	1.00507	1.07256	0.860265	0.923981	0.941955	0.904687
P08962	CD63	1.17357	0.516715	0.773929	2.22813	0.760888	0.837348
P09012	SNRPA	0.795635	1.0054	1.11179	0.700791	1.11294	0.922524
P09104	ENO2	1.27404	0.576634	1.38199	0.508147	1.38206	0.710967
P09110	ACAA1	0.569351	2.07765	0.66253	0.70099	0.707332	1.10677
P09132	SRP19	1.2572	0.934172	0.806007	1.40306	0.89014	1.04331
P09211	GSTP1	0.98119	0.683509	0.90692	1.83214	0.892086	1.1278
P09234	SNRPC	0.974226	1.28373	1.37613	0.824518	1.12709	0.694911
P09237	MMP7	2.60211	0.370081	0.3152	0.774047	1.50207	0.630087
P09326	CD48	1.44759	0.886113	1.6463	1.14277	0.519622	0.472065
P09382	LGALS1	0.929607	0.415862	0.867818	0.49059	2.34392	1.34993
P09417	QDPR	0.825272	0.782851	0.70105	1.39054	0.824452	1.41732
P09429	HMGB1	1.18693	0.705552	1.58527	1.28031	0.585534	0.919202
P09455	RBP1	0.784002	0.654862	0.990956	0.519416	0.896441	0.380061
P09467	FBP1	0.908468	0.98782	0.517852	1.35139	0.684084	1.00531
P09471	GNAO1	0.829465	1.35754	0.774585	0.714322	1.20753	0.894453
P09486	SPARC	1.04402	0.572969	0.685227	0.411984	2.68954	1.36115
P09488	GSTM1	0.929148	0.3082	1.25583	1.0304	1.16699	1.30944
P09493	TPM1	0.850473	0.672013	0.994735	0.666365	1.6759	1.25571
P09496	CLTA	1.08387	1.02255	0.881204	0.857682	0.996535	1.14352
P09497	CLTB	1.10293	1.30766	1.09018	1.05936	0.983569	1.0886
P09525	ANXA4	0.802128	1.57839	0.636667	0.897872	0.959209	1.36588
P09543	CNP	0.979999	0.855242	0.902869	0.777029	0.986182	1.07779
P09544	WNT2	0.499007	0.962446	0.445394	0.848122	2.64268	1.46517
P09564	CD7	1.09367	0.437807	1.74863	1.36273	0.848131	0.789293
P09601	HMOX1	0.942417	0.793796	0.908772	0.844031	1.64838	0.86894
P09619	PDGFRB	0.797451	1.44604	0.828413	0.508526	1.30598	1.22169
P09622	DLD	0.859762	1.32849	0.857661	1.62601	0.71816	1.02213
P09651	HNRNPA1	0.898891	0.946772	1.08542	0.820086	1.02223	0.987429
P09661	SNRPA1	0.914444	0.822821	1.29705	0.910824	0.980063	0.812004
P09668	CTSH	1.00275	1.7504	0.769485	1.46912	0.796444	0.931426
P09669	COX6C	1.0261	1.01588	0.994699	0.923444	0.863644	0.858522
P09693	CD3G	1.28876	0.806539	1.41229	0.957692	1.00198	0.31839
P09758	TACSTD2	0.515979	1.27728	1.16545	0.782305	1.21732	0.545792
P09769	FGR	1.19011	1.03838	1.2181	0.763263	0.976001	0.80963
P09848	LCT	1	0.822579	1.50532	0.648888	1.16243	0.738742
P09871	C1S	1.19511	0.765872	0.672381	0.658308	1.84772	1.31535
P09874	PARP1	1.03508	0.765334	1.41701	1.12174	0.905713	0.956414
P09913	IFIT2	1.08384	0.752822	1.02339	0.601831	1.36646	0.723774
P09914	IFIT1	1.08596	0.553352	1.02041	0.421243	1.50053	0.636573
P09917	ALOX5	1.22158	1.03857	1.30261	0.731373	1.17877	0.839877
P09936	UCHL1	2.72176	0.783583	0.577486	0.584362	0.917009	1.20499
P09960	LTA4H	1.15779	0.917778	1.46502	1.15332	0.657752	0.926456
P09972	ALDOC	1.02079	0.610187	1.73051	0.614587	1.50475	0.260432
P0C0L4	C4A	0.909849	0.515819	0.575322	0.778131	0.98344	1.27015
P0C0L5	C4B_2	0.582866	0.327094	0.435223	0.463341	1.09462	1.09252
P0C0S5	H2AZ1	1.12473	1.00918	1.30535	0.913639	0.703125	0.561818
P0C0S8	H2AC17	0.553829	1.22057	1.04893	0.73601	0.863269	1.1699
P0C870	JMJD7	1.05999	0.3688	1.12877	1.20866	0.757813	1.23615
P0DI81	TRAPPC2	0.955248	0.904829	0.901717	1.10302	0.973374	1.15784
P0DJI8	SAA1	0.779825	0.899483	0.747411	0.904473	1.4505	1.02226
P0DMM9	SULT1A3	0.900011	0.649944	1.32315	0.693834	0.440409	0.499524
P0DMV8	HSPA1A	0.699377	1.11265	0.835553	0.951213	1.00671	1.06187
P0DOY3	IGLC3	1.56929	1.07801	0.437588	1.26257	1.54537	1.55342
P0DP23	CALM1	1.06275	0.667375	1.01199	1.20741	1.08738	1.24667
P10109	FDX1	1.09209	1.0082	1.03875	1.05357	0.997777	1.10137
P10114	RAP2A	0.610223	0.825637	1.22708	1.05115	1.93449	1.06177
P10124	SRGN	1.06102	0.874476	1.45315	0.638287	1.18118	0.548879
P10153	RNASE2	1.84744	0.623552	0.637284	0.411219	2.28305	1.13431
P10155	RO60	0.786325	0.72166	0.953658	0.983283	1.03003	1.15996
P10253	GAA	0.882705	0.701719	0.666099	0.875705	1.15379	1.07123
P10275	AR	0.696901	1.28711	0.354674	1.14707	1.13051	1.24383
P10276	RARA	1.02173	0.489272	1.44929	0.318009	2.34984	0.536516
P10301	RRAS	0.6842	1.25506	0.852935	0.915637	1.20443	1.03928
P10321	HLA-C	2.3644	0.35119	0.554978	1.61898	0.708176	0.913145
P10398	ARAF	1.06763	0.89673	0.975552	0.979274	0.897109	0.967952
P10412	H1-4	0.712133	1.27337	1.17819	0.879259	0.671555	0.832462
P10451	SPP1	0.614398	0.833464	1.41775	0.580896	2.30506	0.424436
P10515	DLAT	1.2053	0.878791	1.14108	0.926253	0.912849	0.843621
P10586	PTPRF	0.737501	1.0808	0.667753	1.22953	0.664998	0.931068
P10588	NR2F6	1.29887	1.08536	0.66141	1.19746	1.08606	0.730969
P10589	NR2F1	0.569351	1.22582	0.605085	1.50155	0.644392	1.33446
P10599	TXN	0.915705	0.698202	0.905049	1.48199	0.830054	1.2659
P10600	TGFB3	0.343942	1.21017	0.343274	0.6212	0.619984	0.834707
P10606	COX5B	0.998018	1.06279	0.900188	1.16306	0.903213	1.11731
P10619	CTSA	0.952208	1.31066	0.646733	0.930583	1.06006	0.98041
P10620	MGST1	0.650973	1.02992	0.358764	2.49978	0.625474	2.2092
P10636	MAPT	0.0699993	0.939099	0.20203	0.89115	0.608958	2.5599
P10643	C7	0.759824	1.2917	0.636161	1.22292	1.12371	1.56783
P10644	PRKAR1A	0.880986	0.900005	0.97266	1.7858	0.906185	1.25571
P10646	TFPI	0.730707	0.780339	1.07679	1.1861	1.00893	1.0656
P10745	RBP3	1.06913	1.26055	0.543771	0.967222	1.63739	0.638529
P10746	UROS	0.874423	1.64478	0.726468	1.18158	0.688575	1.2106
P10768	ESD	0.791549	0.66331	1.21192	0.775751	0.813664	0.812159
P10809	HSPD1	1.20405	1.07691	0.863893	0.869755	0.693118	0.891137
P10909	CLU	0.562339	1.79296	0.669869	0.767254	1.07707	0.967915
P10914	IRF1	1.47138	1.19958	0.927897	0.933892	1.17151	0.641891
P11021	HSPA5	1.41933	1.07511	0.697316	1.1035	1.00504	0.828058
P11047	LAMC1	0.727069	0.835934	1.18944	0.729748	1.6022	0.807
P11049	CD37	1.33301	0.76934	2.581	0.503694	0.37342	0.256887
P11086	PNMT	0.79319	1.95517	0.82787	0.451861	1.28405	0.704407
P11117	ACP2	1.09362	1.14519	0.875566	1.03801	1.11088	0.87049
P11137	MAP2	0.641454	0.803378	1.00424	0.529492	2.36872	0.700859
P11142	HSPA8	0.926629	0.931931	0.852771	1.23179	0.805198	1.33842
P11166	SLC2A1	0.768822	1.25992	1.54471	0.541386	1.64547	0.412502
P11169	SLC2A3	1.38507	1.20682	1.09684	1.0499	1.09885	0.484801
P11171	EPB41	1.16112	1.33525	1.28478	1.02431	0.806085	0.601235
P11172	UMPS	1.01925	0.61769	0.951728	1.34188	0.933059	1.05993
P11177	PDHB	0.922587	0.944264	1.09718	0.792607	0.959819	0.802339
P11182	DBT	0.741324	1.14661	1.00631	0.99196	1.02208	0.96008
P11215	ITGAM	1.43843	1.24806	1.02901	0.710091	1.20294	0.738742
P11216	PYGB	0.834868	0.656444	1.00753	0.921485	1.89849	1.22226
P11217	PYGM	0.967487	1.10821	0.89324	0.862778	1.38963	0.960947
P11233	RALA	0.846276	1.33924	0.903583	0.912067	0.85572	0.806352
P11234	RALB	0.702168	1.65433	0.835621	1.06071	0.90198	1.08366
P11274	BCR	0.706705	1.56082	0.446321	0.788498	1.03927	1.0849
P11277	SPTB	1.11842	1.75504	0.746277	0.521068	1.26154	0.354606
P11279	LAMP1	1.07865	0.533807	0.65446	1.08922	1.09885	1.52616
P11310	ACADM	1.15706	1.25849	0.982176	0.60743	0.953143	0.39271
P11387	TOP1	1.25495	0.911392	0.962392	0.928407	0.856748	0.924408
P11388	TOP2A	0.982646	0.544826	1.26556	0.726269	1.09338	0.903095
P11413	G6PD	0.935828	1.03212	0.913298	1.36875	0.608408	0.9443
P11441	UBL4A	0.799774	1.19366	0.905995	1.11234	0.792051	0.863412
P11498	PC	1.02048	0.539201	0.980806	0.740933	1.26638	0.931009
P11532	DMD	0.637569	0.925587	0.99936	0.301929	2.04963	0.757
P11586	MTHFD1	1.13869	0.820742	1.13049	1.17274	0.989576	0.816351
P11678	EPX	2.5031	0.489037	0.5973	0.155546	0.339262	0.87885
P11717	IGF2R	0.954987	0.936862	0.767627	1.06297	1.08124	1.23026
P11766	ADH5	0.948692	0.948495	1.05738	0.932328	1.1329	0.87925
P11802	CDK4	1.19029	0.97266	0.860105	0.839197	1.15288	0.964632
P11836	MS4A1	1.14446	1.09492	2.69622	1.00979	0.4235	0.162245
P11908	PRPS2	0.988349	0.653166	1.81687	1.38664	0.784853	0.82859
P11912	CD79A	0.831887	0.587267	2.1337	0.904214	0.99128	0.707427
P11940	PABPC1	1.22047	0.83782	1.08051	1.08465	0.887653	0.882718
P12004	PCNA	1.19608	0.494159	1.17581	1.39543	1.01603	1.0953
P12074	COX6A1	1.06827	1.35537	0.649341	1.42897	0.771391	1.92559
P12081	HARS1	1.14929	1.09734	0.933797	1.05805	0.888857	1.03786
P12107	COL11A1	0.55317	0.391342	0.45698	0.141482	3.64043	2.22623
P12109	COL6A1	0.968979	1.02098	0.623078	0.779383	1.76572	1.31862
P12110	COL6A2	0.9307	1.05047	0.571018	0.694674	1.80489	1.287
P12111	COL6A3	0.982433	0.981798	0.590864	0.717313	1.83028	1.26459
P12235	SLC25A4	0.978745	0.937314	0.8739	0.979975	1.08767	0.926006
P12236	SLC25A6	0.803476	1.49076	0.773187	0.814992	0.909105	1.33425
P12268	IMPDH2	0.818532	0.828114	0.99775	0.623907	1.216	0.839911
P12270	TPR	0.952923	0.955384	1.11956	0.988922	1.13658	0.884829
P12273	PIP	0.00706385	2.69737	0.0104251	2.95505	0.0553875	0.554319
P12277	CKB	0.38407	0.288921	1.06893	2.77832	0.902438	1.1822
P12314	FCGR1A	1.13737	1.10692	0.629374	0.974374	1.82925	1.0494
P12429	ANXA3	0.970409	0.718468	1.10161	0.575912	1.1522	0.638376
P12524	MYCL	1.55656	0.940793	1.275	1.12171	1.1193	0.72639
P12532	CKMT1B	0.525295	0.752969	0.726468	1.94032	0.741081	1.53994
P12544	GZMA	1.76231	1.55877	0.749274	2.28481	0.476072	0.59365
P12694	BCKDHA	0.743324	1.1267	1.04335	1.33364	1.04383	1.06716
P12724	RNASE3	2.12083	0.443245	0.296895	0.636133	1.04607	1.34296
P12814	ACTN1	0.807299	0.701704	1.11921	0.542059	2.26314	0.973561
P12821	ACE	0.794416	1.09102	0.684709	1.14318	0.980438	0.716131
P12830	CDH1	0.502559	0.461754	0.920807	0.997264	1.29423	0.259204
P12838	DEFA4	2.13685	1.14388	0.556956	0.810339	1.09222	0.580712
P12931	SRC	1.07571	1.17122	0.776946	0.922214	1.15604	0.805665
P12955	PEPD	1.12246	0.555578	0.953239	0.914442	1.31173	1.08442
P12956	XRCC6	0.980691	0.993921	1.16041	0.902553	0.949013	0.927724
P13010	XRCC5	1.02634	0.912304	1.04565	0.949024	1.01034	0.989842
P13073	COX4I1	0.986561	1.20377	1.14084	1.11852	0.941146	0.76311
P13284	IFI30	0.675271	0.643076	0.683136	2.16418	1.12322	1.03531
P13473	LAMP2	0.877651	0.870581	0.794114	0.709906	1.38178	0.903213
P13489	RNH1	0.889675	0.91575	0.931123	1.06481	0.980111	0.957873
P13498	CYBA	1.46891	0.98861	1.01833	1.18357	0.906404	0.717611
P13591	NCAM1	1.45077	0.667217	1.11497	0.82755	1.77605	0.545585
P13598	ICAM2	1.5459	1.34901	1.63725	0.755175	0.753478	0.618865
P13611	VCAN	1.05994	1.08519	0.511585	0.344389	1.74571	2.30367
P13612	ITGA4	1.41695	1.2013	1.18836	0.852237	0.886411	0.707495
P13639	EEF2	1.24816	0.911774	0.962808	1.03207	1.12276	0.903378
P13645	KRT10	0.671461	1.46358	0.313362	0.441398	1.74939	1.04898
P13647	KRT5	0.511801	0.706558	0.431836	0.269932	1.44659	1.09616
P13667	PDIA4	1.3041	1.47287	0.582893	1.50606	0.691792	0.866954
P13671	C6	0.690419	0.629321	0.880498	0.628487	2.12554	1.38143
P13674	P4HA1	0.693198	0.584634	0.654575	0.565912	1.21756	0.980184
P13686	ACP5	1.35788	1.65029	0.736546	1.03914	0.710746	0.46315
P13688	CEACAM1	1.36819	0.70286	0.714103	1.59843	0.768972	1.05552
P13693	TPT1	1.17108	0.644604	0.955187	1.29742	0.888696	1.13713
P13716	ALAD	0.72744	0.657086	0.771642	0.784302	0.978206	0.919652
P13727	PRG2	2.9363	0.528802	0.806778	0.404104	0.454793	0.175848
P13747	HLA-E	1.01095	1.29295	1.84505	0.84588	1.03469	0.522458
P13762	HLA-DRB4	0.460033	1.2924	0.726217	0.720299	0.411351	0.459244
P13765	HLA-DOB	0.706011	1.26682	2.64088	0.779693	0.42509	0.211209
P13796	LCP1	1.45119	0.708656	1.74921	1.16782	0.677686	0.626372
P13797	PLS3	0.913918	0.670913	0.93579	0.453886	1.99375	1.27429
P13798	APEH	1.0119	0.759811	0.844437	1.03343	0.933441	1.45959
P13804	ETFA	0.973367	1.18699	0.966837	1.5383	0.859519	1.09155
P13807	GYS1	0.753949	0.930568	0.739198	1.87521	0.973908	1.17955
P13861	PRKAR2A	0.925616	1.23735	0.791855	0.705814	1.1691	1.00689
P13866	SLC5A1	0.864697	0.891975	1.02586	1.12529	0.908709	0.982739
P13984	GTF2F2	1.02523	0.866797	1.22172	0.948432	1.12875	0.993655
P13987	CD59	1.10126	0.677931	0.868868	0.831617	1.22175	1.00415
P13994	YJU2B	0.871279	0.788106	0.804816	0.862076	1.50178	0.580865
P13995	MTHFD2	1.61098	1.16042	0.813156	0.802925	1.25215	0.632924
P14151	SELL	1.26308	0.769943	1.64599	0.748212	0.747213	0.751063
P14174	MIF	0.757877	0.720176	0.759033	0.922226	1.09529	1.18638
P14207	FOLR2	0.895996	1.19166	0.99886	1.12941	1.08539	1.20939
P14209	CD99	1.26843	1.14595	0.785685	1.21596	1.20004	1.24966
P14222	PRF1	1.25804	1.33382	0.78241	2.72911	0.516617	0.418257
P14314	PRKCSH	0.980371	1.00497	0.959225	1.557	1.04052	0.90096
P14316	IRF2	1.4088	0.765139	1.90072	1.27344	0.324109	0.521215
P14317	HCLS1	1.40382	1.20955	1.62075	0.932851	0.736966	0.521641
P14324	FDPS	0.785616	0.482736	0.881164	2.05217	0.897535	1.82532
P14373	TRIM27	1.24868	0.848622	1.31524	0.622759	0.997775	1.26016
P14384	CPM	1.0078	2.0151	1.04706	0.738066	1.0479	0.899808
P14406	COX7A2	1.23867	1.23047	0.849262	1.16842	1.0036	1.03769
P14543	NID1	0.57558	0.766333	1.22601	0.597086	1.90641	0.772239
P14550	AKR1A1	1.09594	1.24693	0.755674	1.29732	0.833862	1.0224
P14555	PLA2G2A	0.408108	0.0553882	0.835037	0.11161	3.64043	2.833
P14598	NCF1	1.15889	1.06459	1.80608	0.918612	0.967865	0.603172
P14618	PKM	0.820875	0.998987	0.781458	0.878382	1.13975	0.942628
P14625	HSP90B1	1.53651	1.36743	0.665903	1.11775	1.09582	0.801708
P14649	MYL6B	1.00957	0.841021	1.03467	0.70063	1.51467	0.780472
P14678	SNRPB	1.14668	0.79233	1.10156	0.79981	1.02723	1.04949
P14735	IDE	1.24664	0.977339	0.811612	1.32263	0.729167	1.28762
P14780	MMP9	2.23284	1.03529	2.09423	0.546047	0.82554	0.304788
P14854	COX6B1	1.061	0.984124	1.11382	1.40181	0.91766	1.03967
P14859	POU2F1	0.993256	0.84274	1.35532	0.819296	0.894329	0.775906
P14866	HNRNPL	0.893282	0.860481	1.17029	0.875204	1.01994	0.94429
P14868	DARS1	1.16724	0.847888	1.14097	0.917176	1.09873	0.81895
P14902	IDO1	1.50459	0.84736	0.743037	1.41308	0.563944	1.36674
P14921	ETS1	1.14084	1.07239	1.51513	0.618885	0.168886	0.689904
P14923	JUP	0.726047	0.607292	1.04943	0.584976	1.17712	0.574716
P14927	UQCRB	0.871533	0.856617	0.80368	1.18692	0.852069	1.03094
P15056	BRAF	1.06739	0.776038	1.00336	0.83751	0.844958	0.788599
P15090	FABP4	1.09532	0.214907	0.495265	0.282307	2.95054	1.34343
P15104	GLUL	0.655802	1.53149	0.547204	1.14707	0.683221	1.25132
P15121	AKR1B1	1.16945	1.07809	1.02709	0.808344	1.11217	1.05086
P15144	ANPEP	1.3129	1.28925	0.754664	0.458443	1.85412	0.792394
P15153	RAC2	1.32357	1.26506	1.7291	0.86736	0.598352	0.518597
P15169	CPN1	1.27497	0.730907	0.909099	0.470256	1.30895	0.808064
P15170	GSPT1	0.980467	0.961758	0.699206	1.21434	0.886258	1.38438
P15289	ARSA	0.855553	0.720042	0.667953	1.00219	0.902743	1.35584
P15291	B4GALT1	0.50281	1.09957	0.280455	1.26682	0.449395	1.37258
P15311	EZR	0.958217	0.939288	1.28836	1.29007	0.84718	0.880345
P15313	ATP6V1B1	0.883144	0.993745	0.792574	0.968007	0.994144	1.06766
P15328	FOLR1	0.363979	0.687846	2.51591	0.305512	1.13293	0.517401
P15336	ATF2	1.12314	0.922806	1.38503	0.832595	1.00615	0.751166
P15374	UCHL3	0.835085	0.472367	1.13569	1.15527	1.20005	0.91608
P15391	CD19	0.844062	1.78228	0.987076	0.876897	0.753478	0.93861
P15428	HPGD	0.801879	1.26154	1.07472	1.74149	0.544885	1.00567
P15498	VAV1	1.4036	0.972214	1.65598	1.01177	0.682667	0.592839
P15502	ELN	0.513078	0.688212	0.395607	0.235321	1.97077	3.01668
P15529	CD46	0.819326	1.63856	0.737061	1.5547	0.878366	1.22494
P15531	NME1	1.32267	0.602105	0.863466	1.28862	1.04541	1.1972
P15559	NQO1	0.034382	0.752669	0.0570234	3.36614	0.103056	1.82426
P15586	GNS	1.02216	0.786632	0.849112	1.05876	1.06972	1.02698
P15735	PHKG2	0.751814	1.23283	0.714416	1.59806	0.845276	0.967977
P15814	IGLL1	0.647358	0.946757	0.604392	1.07017	1.3977	1.71676
P15848	ARSB	0.96327	0.854274	0.717053	0.758011	1.29093	0.953492
P15880	RPS2	0.967612	1.21192	0.841998	0.83367	0.93447	1.02977
P15884	TCF4	0.964007	1.27477	0.995981	0.635441	0.842409	0.842311
P15907	ST6GAL1	1.31928	1.0589	0.695517	1.04544	0.608954	0.839641
P15924	DSP	0.616659	0.542907	1.06178	0.563966	1.17113	0.673094
P15927	RPA2	0.866489	1.1632	1.12277	0.880119	0.893447	1.01495
P15941	MUC1	0.0646974	1.43074	0.123872	2.56338	0.097852	1.75216
P16035	TIMP2	0.938374	1.12022	0.412013	0.495406	1.90949	1.34164
P16070	CD44	1.21059	1.10399	1.00986	1.46845	0.901239	1.08907
P16083	NQO2	0.663114	0.705605	0.736258	0.8127	0.971748	1.10156
P16112	ACAN	0.754165	0.302107	1.02262	0.564755	3.6747	0.825489
P16144	ITGB4	0.684011	0.77721	1.03436	1.25535	2.34876	1.01175
P16150	SPN	1.43099	0.842834	1.64219	0.929705	1.22557	0.310951
P16152	CBR1	0.868399	0.711898	0.998591	1.03336	1.31193	1.0231
P16157	ANK1	1.04374	1.74733	0.710026	0.553903	1.32691	0.411078
P16219	ACADS	0.979012	0.683135	1.19807	0.831634	0.880991	0.65468
P16220	CREB1	0.968178	1.30414	1.29518	0.704923	1.063	0.684754
P16278	GLB1	0.961254	1.02218	0.586095	0.739774	1.1006	1.1171
P16284	PECAM1	1.13845	1.26493	1.10507	0.775755	1.15273	0.902222
P16298	PPP3CB	1.24784	0.873449	1.16478	0.913162	0.909478	0.756951
P16333	NCK1	1.16038	1.01632	1.14603	1.04203	0.996298	0.770201
P16383	GCFC2	0.745766	1.29491	1.34527	0.976571	1.12336	0.651236
P16401	H1-5	0.904414	1.47101	1.02678	1.06368	0.969312	0.836538
P16422	EPCAM	0.971095	1.84818	1.18155	1.03714	1.37222	0.53295
P16435	POR	0.77078	2.05778	0.745314	1.07697	0.803087	0.864901
P16444	DPEP1	2.62466	1.08744	1.38612	0.559714	0.736429	0.303685
P16452	EPB42	1.18296	1.95317	0.689526	0.389716	1.3733	0.360447
P16455	MGMT	1.17543	1.22064	1.39739	0.74402	0.754647	0.541564
P16615	ATP2A2	0.923484	1.10836	0.732605	1.10415	0.932355	0.959326
P16671	CD36	1.01634	0.244975	0.63068	0.696821	1.01257	0.97779
P16870	CPE	1.04554	0.970346	0.52593	1.77518	0.781265	0.455644
P16885	PLCG2	1.62551	1.04428	1.52504	0.846067	0.967909	0.470211
P16930	FAH	0.76894	0.779539	0.360541	1.47388	0.704774	0.924222
P16949	STMN1	1.22827	0.495149	1.56931	1.20304	1.31881	0.688178
P16989	YBX3	1.00212	0.994083	1.29129	0.579744	1.38032	0.922451
P17028	ZNF24	0.806551	1.22205	0.857643	1.13101	0.890773	0.938774
P17050	NAGA	0.839355	0.676184	0.730772	1.29669	1.24595	1.24358
P17096	HMGA1	0.932275	1.55289	1.41843	0.7528	0.804422	0.668408
P17152	TMEM11	0.939906	1.39167	1.03519	1.07373	0.984561	0.534455
P17174	GOT1	1.06401	0.672083	0.957698	1.61034	0.898899	0.972983
P17213	BPI	1	1.5173	1.14074	1.26414	0.72027	0.794302
P17252	PRKCA	0.834944	0.792523	1.53262	0.830464	1.68556	0.964072
P17301	ITGA2	0.732905	0.837163	0.53525	0.921966	1.01303	1.2307
P17302	GJA1	0.797744	0.710415	0.626726	0.774991	1.97692	0.739803
P17405	SMPD1	0.82042	1.57217	0.880576	1.40338	1.332	0.755354
P17480	UBTF	1.14274	0.966797	1.30264	0.938529	0.90148	0.685194
P17568	NDUFB7	1.41537	1.19686	1.01614	1.05625	0.861223	1.08674
P17612	PRKACA	0.905483	1.05185	0.96308	1.53719	0.931774	0.986568
P17655	CAPN2	0.928781	0.858201	0.771548	1.1507	1.20351	1.50237
P17661	DES	1.59692	0.255653	1.375	0.753382	0.508154	0.278821
P17706	PTPN2	1.5337	0.90571	1.1245	0.8117	1.02209	0.57957
P17812	CTPS1	1.22447	0.729607	1.12402	1.25481	1.01424	0.995368
P17813	ENG	0.969202	1.77766	1.14281	0.841619	0.94045	0.748813
P17844	DDX5	0.961481	1.02891	1.17755	0.801089	1.03049	0.904154
P17858	PFKL	0.851608	0.855576	1.06172	1.28828	0.925303	1.23419
P17900	GM2A	1.01672	0.896474	0.594028	1.39437	0.919621	1.61181
P17927	CR1	0.9901	0.542773	2.15398	0.646016	0.257707	0.581803
P17931	LGALS3	0.833987	1.4118	0.666557	0.991125	1.28742	1.2789
P17936	IGFBP3	0.651053	0.462456	0.693074	0.449549	1.609	2.06978
P17980	PSMC3	1.02481	0.847115	1.00793	1.03837	0.917359	0.999579
P17987	TCP1	1.04692	0.845175	1.05842	0.993766	0.90419	1.07241
P18031	PTPN1	1.46207	1.22769	1.02346	0.975828	0.845532	0.571915
P18065	IGFBP2	0.462242	0.534159	0.369419	0.792311	1.12352	1.34229
P18074	ERCC2	1.03586	1.04659	0.960782	0.903755	0.897926	0.934033
P18077	RPL35A	0.555397	1.53221	0.541697	0.639545	0.892728	0.918805
P18084	ITGB5	0.668859	0.927921	0.370202	0.834356	1.45627	1.73209
P18085	ARF4	0.842703	1.22507	0.607062	1.07726	1.08309	1.40624
P18124	RPL7	1.16159	0.96953	0.945534	0.99372	0.897902	0.851575
P18206	VCL	0.725196	0.725676	0.922572	0.679851	1.5235	1.09301
P18428	LBP	0.668494	0.813872	0.676683	0.63318	1.80477	1.91747
P18433	PTPRA	0.961502	1.06515	0.983661	0.867822	1.01138	0.72692
P18440	NAT1	0.499978	0.389336	0.47395	1.06503	0.36891	1.06689
P18510	IL1RN	0.826756	1.40292	0.672411	0.592917	1.50199	1.21971
P18564	ITGB6	0.344429	0.857897	0.385357	1.16783	1.13876	2.08818
P18577	RHCE	0.893191	1.34059	0.48902	1.02867	1.37887	0.927988
P18583	SON	0.888284	0.978362	1.14226	1.05691	0.944359	0.948562
P18615	NELFE	1.11308	0.804923	0.947535	0.96145	1.08223	0.870338
P18621	RPL17	1.2461	1.28969	1.05516	1.1611	0.774666	0.809376
P18669	PGAM1	1.16299	0.593716	1.0619	1.19822	1.27752	1.1006
P18754	RCC1	0.760512	1.03106	1.05227	0.785782	0.757206	0.971735
P18827	SDC1	0.84264	3.42482	0.737258	0.314377	1.15329	0.964617
P18858	LIG1	0.805547	0.712757	1.24792	1.51158	0.78227	0.919488
P18859	ATP5PF	1.07918	0.851977	0.99838	1.28256	0.835228	0.967902
P18887	XRCC1	0.637766	0.89112	0.895082	1.39528	0.912838	1.13632
P19012	KRT15	0.0367196	0.0502018	0.497506	3.50165	0.468232	1.78081
P19021	PAM	0.865493	0.7687	0.548063	0.882645	2.23964	0.981597
P19075	TSPAN8	1.552	1	0.640864	0.748609	0.816812	0.992169
P19174	PLCG1	1.04978	0.906389	1.20016	0.921506	1.00402	0.858539
P19256	CD58	1.42685	0.787563	1.19424	0.895471	1.43872	1.05462
P19320	VCAM1	1.14202	1.10536	1.19567	0.829845	0.855671	0.609326
P19338	NCL	1.1508	0.735287	1.32171	0.751456	0.990749	0.726349
P19367	HK1	0.856134	0.764335	0.786859	0.807849	0.68518	0.844243
P19387	POLR2C	1.04294	0.736034	1.23041	0.801178	0.994866	0.866298
P19388	POLR2E	1.04007	0.91578	1.1523	0.996744	0.8831	0.813693
P19397	CD53	1.61679	0.910096	1.83717	1.08333	0.658392	0.4686
P19404	NDUFV2	0.908232	1.18656	0.978116	0.977189	0.882453	1.01825
P19440	GGT1	0.378194	5.03937	0.168197	0.619371	0.316691	0.488276
P19447	ERCC3	1.15861	1.02603	0.924796	0.894383	0.840584	0.860101
P19474	TRIM21	0.946442	1.11608	1.05059	1.07336	0.99128	0.845493
P19484	TFEB	0.889783	0.704356	1.99382	1.12645	1.23831	0.839518
P19525	EIF2AK2	1.30611	0.719839	1.15147	0.793277	1.38804	0.713112
P19623	SRM	1.78807	0.627863	0.660568	0.913015	0.912902	0.858462
P19634	SLC9A1	0.671469	1.50464	0.651847	1.50696	0.737296	1.3593
P19652	ORM2	1.00876	0.387504	1.02628	0.943867	2.10863	2.31094
P19784	CSNK2A2	1.07066	1.05922	1.19555	0.901396	0.997656	0.875463
P19823	ITIH2	0.690273	0.848687	0.597695	0.57687	1.94347	1.57333
P19827	ITIH1	0.655585	0.959236	0.509737	0.35661	1.93983	1.78358
P19835	CEL	1.33389	1.72581	0.735914	0.596093	1.21668	0.721507
P19838	NFKB1	0.960679	0.789601	1.33471	1.08632	0.679713	1.12851
P19878	NCF2	1.54173	0.922304	0.987661	0.929652	0.973928	0.680211
P19971	TYMP	1.35045	0.684026	0.882794	1.48349	1.05952	1.00779
P20020	ATP2B1	0.820293	1.44985	0.74855	0.842983	0.720469	1.12385
P20023	CR2	0.922658	1.01118	2.27005	0.650342	0.777634	0.483653
P20036	HLA-DPA1	1.1837	1.48538	1.19962	1.6433	0.442549	0.644527
P20042	EIF2S2	1.11144	0.854788	0.979238	0.927408	1.13576	0.915227
P20073	ANXA7	1.13525	0.83222	0.914305	0.969588	0.758199	0.99665
P20132	SDS	0.774512	0.847536	0.495896	0.675552	1.25397	2.89391
P20160	AZU1	3.13853	0.964771	1.46835	0.513941	0.807121	0.311774
P20226	TBP	0.820368	1.02875	1.33929	0.517144	0.87555	0.625088
P20231	TPSB2	0.313001	0.72792	0.479145	0.529626	1.07668	1.28137
P20273	CD22	0.806943	0.794834	1.77276	0.894274	0.966119	1.04723
P20290	BTF3	1.00351	0.850916	1.4111	1.50598	0.605012	0.951319
P20292	ALOX5AP	1.3004	0.71386	1.78304	0.698763	0.961316	0.879058
P20338	RAB4A	0.728372	0.988549	0.78244	1.35742	1.02954	1.03348
P20339	RAB5A	0.851697	1.20258	0.808646	1.24753	0.903022	1.13843
P20340	RAB6A	0.966839	0.965875	0.849664	1.05849	1.11827	1.11987
P20472	PVALB	1.19017	0.831258	0.785647	0.900572	1.31929	1.28176
P20585	MSH3	0.950033	0.868784	1.02359	1.54237	1.08084	0.765536
P20591	MX1	1.44951	0.459474	1.33594	0.307386	1.46423	0.348135
P20592	MX2	1.28678	1.08074	1.62409	0.550139	1.14793	0.679286
P20618	PSMB1	1.16006	0.814465	1.0209	1.32401	0.854029	1.01658
P20645	M6PR	0.995257	1.61294	1.00045	0.981517	0.991352	0.896143
P20674	COX5A	0.888699	1.19221	1.09548	1.09252	0.974626	0.880057
P20700	LMNB1	1.05497	1.11784	1.33496	0.802696	0.972546	0.79827
P20701	ITGAL	1.41903	1.24598	1.51019	1.19224	0.605503	0.56545
P20702	ITGAX	1.47426	1.08555	1.44907	1.07034	0.793788	0.874069
P20718	GZMH	1.94719	1.84665	0.659462	1.70982	0.266221	0.931215
P20742	PZP	1.78095	0.904234	0.70049	1.00369	1.10351	0.960774
P20749	BCL3	0.838558	0.827914	0.631252	1.25214	0.593549	0.782971
P20774	OGN	0.580006	0.332446	0.344208	0.221162	1.26636	1.66914
P20810	CAST	0.792404	0.96459	0.738025	1.18143	1.00432	1.58045
P20839	IMPDH1	1.08559	1.83914	0.876345	1.1697	0.72027	0.702487
P20908	COL5A1	1.1733	0.833141	0.587398	0.489824	2.01712	1.34108
P20933	AGA	0.83267	0.470308	0.711917	0.759046	0.91184	1.24995
P20936	RASA1	0.965667	1.00092	0.781237	0.952152	1.14512	1.04188
P20963	CD247	1.14893	1.18345	1.58562	0.885157	0.434023	0.441399
P21127	CDK11B	1.06721	0.862589	1.34208	1.19573	0.990896	0.933355
P21217	FUT3	0.907643	2.59158	0.29147	0.911708	0.658392	0.453243
P21266	GSTM3	0.190686	0.297044	0.457324	1.66334	0.582748	2.42472
P21281	ATP6V1B2	1.08519	1.21431	0.980564	1.01294	0.98397	0.889329
P21283	ATP6V1C1	1.13883	1.05706	0.949004	0.979674	0.995148	0.823219
P21291	CSRP1	0.599451	0.771997	0.698316	0.763263	1.79338	1.0621
P21333	FLNA	0.864808	0.845417	1.04783	0.539795	1.79165	1.05359
P21359	NF1	0.812726	0.83481	0.886833	1.16872	1.08686	1.08349
P21397	MAOA	0.790686	1.96029	0.623254	0.440022	1.10736	0.471553
P21399	ACO1	1.07736	0.994781	0.892642	1.2417	0.997975	0.787682
P21583	KITLG	2.02165	0.350557	1.50884	0.67778	1.23429	0.691002
P21589	NT5E	0.790282	0.983787	1.35018	0.698619	1.73611	0.656654
P21675	TAF1	0.765841	1.41297	1.49268	1.33204	1.061	0.894119
P21695	GPD1	0.807546	0.423805	0.571104	0.43289	1.97299	1.11879
P21741	MDK	0.709939	0.520236	0.342551	1.81106	0.614017	1.83105
P21757	MSR1	0.889391	1.22113	0.627337	0.798855	1.67421	1.67717
P21796	VDAC1	0.875889	1.07576	0.570628	1.27273	0.729953	1.1863
P21810	BGN	1.01556	0.528021	0.521437	0.366809	1.92247	2.55403
P21854	CD72	0.734632	0.659962	1.84549	0.940558	1.03554	0.643631
P21912	SDHB	1.13947	0.990852	1.00773	1.22277	0.791823	0.907566
P21926	CD9	0.584628	0.886244	0.420088	1.33137	0.472921	1.77393
P21953	BCKDHB	0.692886	1.31266	0.989317	1.22707	1.08996	1.2217
P21964	COMT	0.570947	0.97861	0.56957	0.894503	0.900927	1.58487
P21980	TGM2	1.1045	1.37314	0.780823	1.08605	0.68257	0.751437
P22033	MMUT	0.833714	0.95349	0.92905	0.990272	1.05785	0.998439
P22059	OSBP	0.874476	1.05026	0.775205	1.31996	0.752687	1.01739
P22061	PCMT1	0.919677	0.807153	0.958269	1.0202	1.1241	0.849277
P22087	FBL	1.07614	0.895495	1.26293	0.746731	1.01563	0.683552
P22102	GART	1.11147	0.754945	1.37089	1.09543	1.06064	1.00122
P22105	TNXB	0.999346	1.70322	0.836206	0.375526	0.958079	0.575554
P22223	CDH3	0.727155	0.889729	1.33481	0.449093	1.35036	0.638463
P22234	PAICS	1.02178	0.554955	0.864187	1.08498	0.903286	1.50888
P22304	IDS	0.911114	1.0748	0.787041	1.03027	1.32879	1.15925
P22307	SCP2	0.539667	2.12954	0.475782	1.47225	0.527147	1.57642
P22314	UBA1	0.91382	0.681241	1.0303	1.17988	0.828696	1.18331
P22352	GPX3	0.843361	1.18971	0.608349	0.483537	1.91057	1.88831
P22392	NME2	0.97822	0.795915	0.810546	1.18773	1.18991	1.4513
P22413	ENPP1	0.317201	0.5172	0.575013	0.404229	1.61724	0.695256
P22415	USF1	0.890447	1.03841	0.999434	1.04868	0.810614	1.07229
P22455	FGFR4	0.875367	0.802098	0.84072	0.775185	1.25831	0.960443
P22570	FDXR	0.892416	1.59519	0.922411	1.01071	0.708354	1.0882
P22626	HNRNPA2B1	0.896281	1.096	0.960652	0.93614	0.900807	1.04976
P22681	CBL	1.29607	0.82875	1.56582	0.964239	0.954189	0.719123
P22694	PRKACB	0.947714	0.685953	0.835037	2.4685	0.709058	1.73026
P22695	UQCRC2	0.789861	1.11942	0.818098	1.01158	0.758904	1.17536
P22748	CA4	0.336744	1.37284	0.458349	0.989075	1.18622	1.96141
P22749	GNLY	1.21035	0.779126	0.834914	2.04803	0.295424	1.14203
P22792	CPN2	0.98998	0.65314	0.825258	0.681899	2.01759	1.00916
P22830	FECH	1.13224	0.832454	0.969039	1.08542	0.80018	0.918227
P22897	MRC1	0.877956	1.07109	0.816232	0.797692	1.17395	0.827762
P23083	IGHV1-2	2.13112	1.02638	0.184918	0.615098	1.38143	0.732695
P23141	CES1	0.959245	1.77345	0.847912	0.758135	0.949301	0.724928
P23142	FBLN1	1.21601	0.727949	0.585535	0.573625	1.91668	1.69551
P23193	TCEA1	0.989966	0.756337	1.50532	0.851908	1.11708	0.622521
P23219	PTGS1	0.98694	0.844963	0.65293	0.689283	1.61464	1.71067
P23229	ITGA6	0.693303	0.741802	0.95317	1.13122	2.13249	0.960872
P23246	SFPQ	0.928763	0.870571	1.18734	0.904434	0.988222	0.811411
P23258	TUBG1	0.878294	0.841996	1.0992	1.15414	1.04447	0.99849
P23284	PPIB	1.37028	1.25033	0.803444	1.01835	1.00929	0.792668
P23297	S100A1	0.30552	0.0644818	1.41743	1.9056	4.56759	0.286796
P23368	ME2	1.32392	0.979072	1.03425	0.998843	0.838882	0.865573
P23378	GLDC	0.911799	1.0922	0.995998	1.29146	0.769745	0.862913
P23381	WARS1	1.68627	0.870471	0.845358	1.58413	1.17655	0.529882
P23396	RPS3	1.15774	1.00272	0.839189	0.978714	0.973843	0.986105
P23443	RPS6KB1	1.26336	1.89175	0.807353	0.955945	0.736484	0.815247
P23458	JAK1	1.08536	1.11423	1.49931	0.885949	0.708741	0.718682
P23469	PTPRE	1.14269	0.818054	1.58526	0.941221	1.11742	0.524924
P23497	SP100	1.28207	1.09437	1.2699	0.839439	1.16471	0.545324
P23511	NFYA	0.80214	0.683709	1.47408	0.891579	0.997412	0.721254
P23526	AHCY	0.791071	1.25977	0.732324	1.13739	0.770382	1.04793
P23528	CFL1	1.04945	0.739417	1.13628	1.19409	0.940596	1.37822
P23588	EIF4B	0.96048	0.834939	0.969172	1.09809	0.987677	1.06679
P23610	F8A3	1.00853	1.0821	1.09888	1.01197	0.805068	1.00791
P23634	ATP2B4	0.830222	1.11923	0.947728	0.798111	1.10374	0.846125
P23743	DGKA	1.07283	0.965162	1.79003	0.895675	0.732139	0.594653
P23771	GATA3	1.24359	1.22242	1.13669	0.716145	0.943578	0.781018
P23786	CPT2	0.948728	1.19063	0.874457	1.1597	0.668045	1.05054
P23919	DTYMK	0.923131	0.892586	0.95744	1.51212	0.772704	1.17379
P23921	RRM1	1.30596	0.509214	0.97648	1.33985	0.901617	0.838061
P23946	CMA1	0.19498	0.223245	0.454565	0.198869	0.853857	1.1914
P24043	LAMA2	0.650463	0.836819	1.02091	0.501324	0.9257	0.932019
P24158	PRTN3	4.37278	0.921027	1.01789	0.482871	0.299778	0.172384
P24298	GPT	0.939699	0.849632	0.81731	1.76504	0.778955	1.06909
P24310	COX7A1	0.727935	1.39253	0.710674	0.472053	1.3699	1.28693
P24347	MMP11	1.09796	1.15487	1.04138	0.781085	1.35234	0.941258
P24386	CHM	0.968731	0.436725	0.836359	0.858246	1.11295	1.20043
P24390	KDELR1	0.627737	1.31282	0.46159	1.47455	0.848956	1.94322
P24468	NR2F2	0.476949	1.2032	0.964825	1.16418	1.25332	1.05685
P24534	EEF1B2	1.66352	0.963934	1.01564	1.07656	0.975279	0.870976
P24539	ATP5PB	0.938027	0.977448	1.00686	1.19151	0.796688	1.10607
P24557	TBXAS1	1.43284	0.689611	0.603294	1.02974	1.04962	1.02716
P24588	AKAP5	0.91011	1.45147	1.11267	0.789168	1.28742	0.75936
P24592	IGFBP6	1.06089	0.69293	0.576117	0.66634	1.37515	2.10441
P24593	IGFBP5	0.278525	0.308718	0.431561	0.357052	1.29673	0.548618
P24666	ACP1	1.15675	0.868815	1.1717	1.08067	0.870598	0.965757
P24723	PRKCH	1.24845	1.13779	1.40932	1.08032	0.512777	0.680337
P24752	ACAT1	1.15216	0.730397	0.853328	0.937925	0.64401	0.719463
P24821	TNC	1.25053	0.680837	1.00841	0.77298	3.32257	0.568638
P24844	MYL9	0.716819	0.589192	0.889599	0.556045	2.1664	1.00142
P24928	POLR2A	1.05599	0.949717	1.26899	0.904799	0.893815	0.786369
P24941	CDK2	1.24092	0.755858	1.32793	0.96585	1.15419	0.914455
P25067	COL8A2	0.802128	1.32534	0.610719	1.48874	0.652024	1.34798
P25089	FPR3	1.11257	1.30001	0.284666	1.45491	0.847329	0.383977
P25098	GRK2	1.23018	0.919002	1.42919	1.21966	0.706473	0.747921
P25189	MPZ	0.137671	0.726161	0.175941	1.01541	1.01972	3.74122
P25205	MCM3	1.24055	0.646056	1.45256	1.04058	1.53342	0.593832
P25208	NFYB	1.29267	0.980437	1.36205	0.861343	0.644437	0.968369
P25311	AZGP1	0.315062	3.61166	0.253504	0.924403	0.514757	1.11662
P25325	MPST	1.18516	1.1998	0.641479	1.16819	1.00935	1.02832
P25391	LAMA1	1.29589	0.928565	1.01249	0.920226	1.12053	0.866505
P25398	RPS12	1.09889	1.23705	0.880109	1.18369	0.856905	0.977153
P25440	BRD2	0.920784	1.0473	1.27599	0.916252	1.00885	0.718117
P25490	YY1	1.00506	0.986514	1.33652	0.811366	0.886027	0.871887
P25685	DNAJB1	0.83302	1.12546	1.02844	0.780493	0.978305	0.944492
P25686	DNAJB2	0.916621	1.18749	0.891733	0.887764	0.843721	0.879129
P25705	ATP5F1A	0.830032	0.98134	0.858019	0.935618	0.808229	1.05467
P25774	CTSS	1.93347	1.35402	0.911832	0.996945	0.741589	0.722901
P25786	PSMA1	1.17047	0.756212	1.01758	1.25144	0.883684	1.07164
P25787	PSMA2	1.02716	1.22206	0.934603	0.991867	0.778936	0.947749
P25788	PSMA3	1.25312	0.852891	0.980042	1.2295	0.946168	0.972881
P25789	PSMA4	1.01529	1.00168	0.877665	1.14168	1.05629	1.03476
P25815	S100P	0.13181	2.04138	0.24066	3.44801	0.528966	2.05993
P25940	COL5A3	0.978267	0.781991	0.661489	0.340824	2.43099	0.931498
P25942	CD40	1.7159	0.687737	1.10164	1.22952	0.602499	0.673678
P26006	ITGA3	0.582365	0.638563	0.968781	1.02316	1.02404	1.28056
P26010	ITGB7	1.33096	1.96654	1.00466	1.00665	0.660849	0.316149
P26022	PTX3	1.02109	0.815664	0.533117	0.475069	3.52866	1.46694
P26038	MSN	1.22143	0.989415	1.44632	0.855582	1.11542	0.851876
P26045	PTPN3	1.08741	1.04067	0.628374	0.747329	0.940098	0.978013
P26196	DDX6	1.0538	0.980546	1.08848	1.03369	1.0248	0.922097
P26232	CTNNA2	0.631904	0.448714	0.838156	0.547023	1.53366	0.922479
P26358	DNMT1	1.16136	0.872797	1.26368	0.977461	1.21484	0.808876
P26368	U2AF2	0.904943	0.966301	1.14864	1.0482	0.818825	1.06543
P26373	RPL13	1.24887	0.978369	0.991482	0.873165	1.02122	0.87831
P26440	IVD	0.874423	1.40105	0.80765	1.15135	0.629435	1.07365
P26447	S100A4	1.05407	0.724211	1.12299	0.891069	1.10618	1.03358
P26572	MGAT1	1.12158	1.44403	0.801512	1.10454	1.05877	0.808399
P26583	HMGB2	1.32988	0.803422	1.86738	1.02374	0.742888	0.453145
P26599	PTBP1	0.760587	0.997502	1.03741	0.941245	0.961057	1.11749
P26639	TARS1	1.07691	0.810923	0.781546	1.20251	0.934794	1.29174
P26640	VARS1	1.22211	0.907032	1.06666	0.851388	1.2083	0.886156
P26641	EEF1G	1.23331	0.90644	0.824118	0.992493	0.986463	1.07936
P26842	CD27	1.60347	1.21947	1.2272	1.12121	0.510527	0.588241
P26885	FKBP2	1.54141	1.15291	0.757013	1.3585	0.970825	0.793258
P26927	MST1	0.962647	0.530739	0.593065	0.586465	1.48407	1.65248
P27105	STOM	0.734737	1.09536	0.744343	0.857177	1.02401	0.814369
P27144	AK4	0.575321	1.19562	0.61933	1.26978	0.808303	0.641804
P27169	PON1	1.1736	0.367658	0.817287	0.579322	2.00054	1.42134
P27338	MAOB	0.612864	0.64658	0.929686	0.417692	1.29043	0.82887
P27348	YWHAQ	0.976	0.687577	0.939042	1.07085	1.17213	1.24549
P27361	MAPK3	0.728688	1.02749	0.972608	1.16255	0.901192	1.0666
P27448	MARK3	0.9423	1.02254	0.945609	0.85314	1.03515	0.991104
P27449	ATP6V0C	1.07159	0.555213	0.648304	0.924308	1.35468	1.71523
P27487	DPP4	0.858964	0.708446	0.961721	0.801178	0.982354	0.821011
P27635	RPL10	1.45261	0.776474	1.01249	1.00813	0.768177	0.736111
P27658	COL8A1	0.356817	1.02521	0.29278	0.209054	2.07606	3.41776
P27694	RPA1	1.02298	0.988255	1.25564	0.943824	1.0132	0.720436
P27695	APEX1	0.873805	0.950772	1.33423	0.857507	0.805189	0.820333
P27701	CD82	0.908276	1.06815	1.2193	1.00581	0.746232	0.758448
P27707	DCK	1.195	0.701638	1.67889	1.09917	0.790414	0.796836
P27708	CAD	1.25699	0.916434	1.03736	0.939046	1.12091	0.945738
P27797	CALR	1.253	1.10927	0.734795	1.38537	1.01445	1.17889
P27816	MAP4	1.11332	1.08353	0.834338	0.683332	1.1713	1.11855
P27824	CANX	0.973161	1.23042	0.808029	1.2737	0.851947	0.996461
P27986	PIK3R1	1.04813	1.25592	1.34014	1.13791	0.794418	0.687753
P28062	PSMB8	1.22198	0.947726	0.911782	1.39203	0.80202	0.942434
P28065	PSMB9	1.39635	0.778439	1.1122	1.02697	0.948318	0.755341
P28066	PSMA5	1.30385	0.745341	1.09865	1.40132	0.95597	1.08675
P28067	HLA-DMA	1.23252	1.06055	1.49487	1.27374	0.735401	0.777129
P28068	HLA-DMB	1.05951	1.14792	1.64055	1.06844	0.807221	0.579981
P28070	PSMB4	1.05616	0.873972	0.866603	1.15284	0.956717	1.21915
P28072	PSMB6	0.721097	0.962273	0.859511	0.841416	1.41899	1.62134
P28074	PSMB5	0.529281	1.2027	1.04779	0.775567	1.19882	1.44237
P28161	GSTM2	1.52197	0.61685	1.28815	0.895169	1.50455	0.957625
P28288	ABCD3	0.539365	1.23448	0.716491	0.802647	0.772228	0.650508
P28289	TMOD1	1.08693	1.11364	0.973748	0.642975	1.61695	0.98355
P28290	ITPRID2	0.373878	0.798263	0.405086	2.53887	0.766924	2.5273
P28300	LOX	1.3819	0.559807	0.604908	0.196248	2.05961	1.81186
P28331	NDUFS1	0.974038	1.06032	0.971248	1.02464	0.871368	1.07432
P28340	POLD1	1.04657	0.705725	1.26814	1.3659	0.872041	0.905568
P28370	SMARCA1	1.10862	0.327935	1.30366	0.333224	1.18567	0.516842
P28482	MAPK1	0.857186	0.943976	1.01486	1.1237	1.01502	1.11519
P28676	GCA	0.962954	0.685768	1.24912	0.952526	0.854216	0.768611
P28702	RXRB	0.737144	0.857089	1.06566	0.877578	1.17298	0.959325
P28715	ERCC5	0.812079	0.861387	0.952125	0.839814	1.26008	1.03735
P28799	GRN	1.0849	1.23776	0.958145	1.04439	0.932132	0.932824
P28838	LAP3	1.41782	0.783322	0.981973	1.31508	0.995547	0.776061
P28845	HSD11B1	1.9574	1.49553	0.408901	0.592915	0.571989	0.949492
P28907	CD38	2.07428	1.78143	0.721156	1.16762	0.898283	0.334769
P29016	CD1B	0.555691	1.3527	0.975597	1.32353	0.808024	1.15484
P29017	CD1C	0.865734	0.636183	2.21591	0.487542	0.294153	0.11719
P29083	GTF2E1	1.24719	0.85891	1.3256	1.05316	0.887737	0.836503
P29084	GTF2E2	1.07504	1.28414	1.23567	1.0815	0.54183	0.843022
P29144	TPP2	0.960109	0.821672	1.09024	1.00944	1.02128	0.9819
P29218	IMPA1	1.30328	0.666196	1.50044	0.861735	1.00166	0.781189
P29279	CCN2	0.454635	0.688212	0.797859	0.104429	4.20495	0.6063
P29350	PTPN6	1.27403	0.74825	1.9954	1.17018	0.543173	0.420868
P29353	SHC1	0.989981	1.20717	0.938276	1.08146	1.00577	0.898403
P29372	MPG	0.870198	0.883865	1.22723	1.00511	0.744491	0.847119
P29373	CRABP2	0.251909	0.236021	0.0578543	1.86768	0.0706288	0.532413
P29401	TKT	0.902368	1.21358	0.847024	0.614396	0.90567	0.869395
P29466	CASP1	1.1749	0.972261	1.04678	1.37101	0.833199	0.881397
P29474	NOS3	0.739983	1.02639	1.0772	0.673739	1.37515	0.872211
P29536	LMOD1	0.936828	0.500131	0.801816	0.416219	1.65424	1.08435
P29558	RBMS1	0.886559	1.06006	0.915267	0.772562	1.62999	0.851165
P29590	PML	1.09419	1.25422	1.05093	0.753665	1.24423	0.67437
P29597	TYK2	0.81877	1.08998	1.04293	1.21914	1.0719	1.19753
P29622	SERPINA4	0.938819	0.609731	0.785076	0.599629	1.95999	1.60549
P29692	EEF1D	1.26052	1.23509	0.893531	0.893296	1.01282	0.857738
P29728	OAS2	1.44425	0.978115	0.854468	0.836312	0.941071	0.673987
P29966	MARCKS	1.33462	1.54209	0.997554	0.959732	1.13847	0.912284
P29972	AQP1	0.706642	1.39963	1.11186	0.704508	1.3037	1.02532
P29992	GNA11	0.616982	1.23978	0.787035	1.11152	1.29845	1.35911
P30038	ALDH4A1	0.366031	1.22	0.443414	1.54027	0.461026	1.53187
P30039	PBLD	0.56894	0.539329	0.537866	1.4973	1.13841	0.753207
P30040	ERP29	1.27376	1.02522	0.993227	1.48084	0.855659	1.12346
P30041	PRDX6	1.0394	0.753743	0.702981	0.768099	0.985845	0.81401
P30043	BLVRB	0.811036	0.996647	0.636516	1.8329	0.978493	1.18112
P30044	PRDX5	1.11934	1.03388	0.951134	1.04982	1.0567	0.957554
P30046	DDT	0.76432	0.67801	0.768062	1.73415	1.06124	1.12506
P30047	GCHFR	0.815127	1.22295	0.446685	0.470439	0.673197	1.76163
P30048	PRDX3	0.839045	0.821869	0.690376	1.2581	0.61756	1.4949
P30049	ATP5F1D	0.989645	1.17498	0.845954	0.940988	0.8266	1.02417
P30050	RPL12	1.00538	1.29801	0.90039	0.890188	0.935093	0.953151
P30084	ECHS1	1.01452	0.94685	0.732396	1.38024	0.648405	1.25196
P30085	CMPK1	0.84179	1.36116	0.755609	1.23729	0.978686	1.01787
P30086	PEBP1	0.878976	0.647782	0.955488	0.963041	0.884797	1.21438
P30101	PDIA3	0.822986	1.01351	0.689994	1.46143	0.783229	0.974542
P30153	PPP2R1A	0.966739	0.781369	0.990036	1.26204	0.999767	1.07016
P30154	PPP2R1B	1.49867	0.859326	0.887891	1.14151	1.14527	1.13154
P30203	CD6	1.27615	0.989295	1.51775	0.825261	1.05639	0.5328
P30260	CDC27	1.02718	0.801174	0.998881	1.28257	1.69595	0.818673
P30273	FCER1G	1.31416	1.00298	0.562475	1.53333	1.19332	0.642351
P30405	PPIF	0.924151	2.20199	0.934158	1.41081	0.50085	0.731702
P30414	NKTR	0.860575	1.12303	0.998253	0.616377	0.975647	1.14702
P30419	NMT1	1.10253	0.968292	1.15305	1.01096	1.16079	1.10734
P30511	HLA-F	1.07549	0.800485	1.4046	1.05817	0.942521	0.480944
P30519	HMOX2	1.07356	1.07598	0.988786	1.1841	0.74858	0.973243
P30520	ADSS2	0.947973	0.926322	0.961009	1.15877	0.911826	1.03446
P30533	LRPAP1	0.846276	0.917991	0.601446	1.31684	1.14411	0.964066
P30566	ADSL	1.06786	0.902305	1.18746	0.919028	1.13537	0.644645
P30622	CLIP1	0.98865	1.17584	0.814935	1.07182	1.00255	1.08793
P30626	SRI	1.03005	0.952009	0.865486	0.902625	0.950163	1.15361
P30711	GSTT1	0.401626	1.1654	0.711886	1.59035	0.804585	1.60221
P30740	SERPINB1	1.29633	0.620073	1.28647	1.0753	0.905605	0.986964
P30825	SLC7A1	1.08327	1.05629	0.93735	1.25796	0.918747	0.948253
P30837	ALDH1B1	1.30253	0.448912	1.05453	0.440526	1.60662	1.24545
P30876	POLR2B	1.02239	0.920936	1.2186	0.902268	0.890549	0.79039
P31040	SDHA	1.08275	1.07212	0.978591	1.15927	0.777106	1.02576
P31146	CORO1A	1.3547	0.861195	1.97597	1.08166	0.46135	0.517401
P31150	GDI1	0.851307	0.843506	0.978401	0.954113	1.01221	0.996382
P31151	S100A7	0.285109	2.21029	0.34677	0.152607	1.92058	0.916046
P31153	MAT2A	0.972433	0.753117	1.06312	1.15732	0.938387	1.02813
P31321	PRKAR1B	0.732871	1.03154	1.00015	1.71568	0.741473	1.30348
P31323	PRKAR2B	0.696881	1.43957	0.692984	0.649151	1.12526	0.377994
P31350	RRM2	0.769909	0.831784	0.949237	2.10939	0.818422	1.31533
P31431	SDC4	0.516117	1.07148	0.81632	1.02613	0.990139	0.777217
P31483	TIA1	1.11738	0.695482	1.15292	0.8532	1.21988	0.899071
P31513	FMO3	1.15375	0.757575	1.36017	0.840406	1.55703	1.0339
P31689	DNAJA1	0.956945	1.05835	0.987509	1.13279	0.846126	0.788787
P31749	AKT1	1.02509	0.869878	0.811831	1.25842	0.994421	1.35428
P31751	AKT2	1.24452	0.92024	0.96317	1.14626	1.23852	0.961905
P31930	UQCRC1	0.954783	1.26726	0.831067	0.783424	0.798367	1.14345
P31937	HIBADH	0.804758	1.79379	0.668621	1.02253	0.609557	0.826896
P31939	ATIC	0.940833	0.702724	0.965799	1.12552	0.719177	1.12218
P31942	HNRNPH3	0.895737	0.773418	1.46769	0.833099	0.95853	0.572856
P31943	HNRNPH1	0.906861	0.907055	1.11047	0.875919	1.13277	0.900791
P31944	CASP14	0.672887	0.424404	0.847431	0.937454	1.85666	0.959143
P31946	YWHAB	1.09243	0.686106	1.04142	0.991999	0.969906	1.16024
P31947	SFN	0.676824	0.674221	1.3895	1.0436	1.71917	1.05699
P31948	STIP1	1.14136	0.856085	1.08026	1.03786	0.758834	0.957107
P31949	S100A11	0.738775	0.902414	0.695012	0.936772	1.03549	1.40554
P31994	FCGR2B	1.4646	1.2839	1.13289	0.408958	1.01685	0.551252
P31997	CEACAM8	1.40929	1.0185	0.572204	1.25199	1.44936	0.971249
P32004	L1CAM	0.939284	0.993184	1.32154	0.799631	1.12286	0.852349
P32019	INPP5B	1.05477	0.62298	1.65979	0.389978	2.97257	0.676116
P32119	PRDX2	1.03028	0.778506	0.784652	0.792083	1.16118	0.904369
P32121	ARRB2	0.972609	1.16234	1.1369	0.810339	0.998181	0.838178
P32189	GK	0.827049	0.88073	0.864043	1.49352	1.0521	1.19738
P32246	CCR1	2.5366	0.895334	0.838465	1.04491	0.73755	0.524748
P32249	GPR183	1.38239	0.96252	0.854541	0.637499	1.08035	1.17055
P32321	DCTD	1.23543	0.740635	1.06708	1.20775	1.10702	1.09687
P32322	PYCR1	0.629434	1.03488	0.322458	1.69071	0.493787	2.2974
P32455	GBP1	1.55743	0.852825	0.857748	1.51503	1.20112	0.536932
P32456	GBP2	1.0693	1.21729	0.842728	1.66253	1.13152	0.712998
P32519	ELF1	1.09541	1.16699	1.70781	1.00881	0.658225	0.642813
P32780	GTF2H1	1.13397	0.99718	1.06571	0.73562	1.25407	0.756514
P32926	DSG3	0.899295	1.03569	1.39287	0.298518	1.72657	0.281683
P32929	CTH	1.17064	0.592166	1.05093	1.14946	1.25015	0.803368
P32942	ICAM3	1.24233	1.52925	1.65167	0.834867	0.544966	0.50629
P32969	RPL9P9	1.14356	1.17628	0.840364	0.913688	0.879683	1.05316
P33121	ACSL1	0.639768	0.984956	0.560311	0.830381	0.861239	1.05589
P33151	CDH5	0.838602	1.03159	1.18427	0.71553	0.954339	0.917575
P33176	KIF5B	0.875619	0.843402	0.864656	1.2017	1.10143	1.23346
P33240	CSTF2	0.887694	0.844918	1.1375	0.868554	1.03885	0.866931
P33241	LSP1	1.5046	0.960901	1.63202	0.95751	0.685053	0.581803
P33316	DUT	0.946549	0.79467	1.39432	0.896248	0.867247	1.00631
P33527	ABCC1	1.02536	1.46672	0.768756	0.717808	1.10637	0.852022
P33897	ABCD1	1.18592	1.0425	0.913942	1.34295	1.18332	0.711118
P33908	MAN1A1	1.61596	1.92358	0.638141	0.850891	0.934879	0.651003
P33947	KDELR2	0.370022	2.12657	0.649341	0.636116	0.710628	1.60699
P33991	MCM4	1.30212	0.613185	1.54234	1.11292	1.5454	0.542603
P33992	MCM5	1.17973	0.629441	1.52346	1.01438	1.77504	0.541021
P33993	MCM7	1.20943	0.597261	1.56446	1.11368	1.57566	0.584045
P34059	GALNS	0.846789	0.896954	0.601878	0.912688	1.33649	1.12115
P34096	RNASE4	0.661402	1.03038	0.641117	0.548288	1.60904	1.9227
P34741	SDC2	0.820843	1.03649	0.752063	0.527473	2.01426	1.62768
P34896	SHMT1	1.05654	0.899483	0.785229	1.21491	0.732146	1.08277
P34897	SHMT2	1.50687	0.806	1.11734	1.02098	0.790366	0.815545
P34910	EVI2B	1.43398	1.04741	1.18033	0.841844	0.845608	0.825278
P34913	EPHX2	0.376807	0.605834	0.93091	1.82547	0.368733	1.76925
P34932	HSPA4	0.843952	0.701757	0.804873	1.20409	0.788036	1.36499
P34947	GRK5	0.628894	0.880547	0.857479	0.474776	0.644675	0.417842
P34949	MPI	1.04858	0.704108	1.02079	1.2953	0.777952	0.909201
P35052	GPC1	0.913999	1.17629	0.724236	0.956031	1.41655	1.14388
P35080	PFN2	0.649704	0.412337	0.979284	0.475755	1.61174	0.442228
P35219	CA8	0.539003	0.606858	1.3941	1.5597	1.24558	0.604106
P35221	CTNNA1	0.703581	0.715761	0.949869	0.560165	1.36551	0.656931
P35222	CTNNB1	0.78169	0.88234	1.08523	0.442688	1.57893	0.683403
P35226	BMI1	0.951268	0.926639	0.829128	1.11404	0.736071	0.9757
P35232	PHB1	1.11524	1.02549	1.07641	0.891531	0.937213	0.848272
P35236	PTPN7	1.42184	1.10012	1.27404	1.08287	0.679149	0.603911
P35237	SERPINB6	0.909877	0.587396	0.817179	1.27386	0.976579	1.60875
P35240	NF2	0.816934	1.03054	1.01024	1.23205	1.2032	0.803368
P35241	RDX	0.994061	1.10315	1.01581	1.17838	0.874777	0.859992
P35244	RPA3	1.03014	1.01135	1.29092	1.1245	0.716115	0.757288
P35249	RFC4	1.04206	0.659809	1.28559	1.18392	1.01281	0.784651
P35250	RFC2	1.00698	0.782049	1.08495	1.14645	0.860045	0.725199
P35251	RFC1	1.00058	0.724259	1.38743	1.20071	1.01075	0.691433
P35268	RPL22	1.26645	0.865759	1.08918	0.770756	0.912781	0.694628
P35269	GTF2F1	1.07113	0.699968	1.41362	0.90163	1.05132	0.921485
P35270	SPR	0.582134	1.54223	0.50611	0.845612	0.851939	1.14431
P35442	THBS2	0.605444	0.427743	0.833606	0.189764	4.17191	1.02536
P35443	THBS4	0.515448	0.622372	0.441569	0.826053	1.88475	1.73031
P35475	IDUA	0.804615	0.743804	0.664796	1.01434	0.898462	1.23974
P35520	CBS	1.02873	0.970324	0.556364	0.749231	1.4149	1.16791
P35527	KRT9	0.684914	1.12538	0.641944	0.516467	1.51904	0.891204
P35555	FBN1	0.949176	0.954919	0.621039	0.667971	1.77925	1.98046
P35556	FBN2	0.717929	0.966367	1.01348	1.85766	1.71505	0.622194
P35568	IRS1	1.04638	0.797226	0.681092	0.997555	1.15892	1.97233
P35573	AGL	0.634104	0.526468	0.708845	0.541989	0.724813	1.04914
P35579	MYH9	0.822495	0.82271	0.898475	0.807921	1.72791	1.1664
P35580	MYH10	0.884255	1.33699	0.827189	0.767055	1.14315	0.976515
P35606	COPB2	0.999699	1.00288	0.652203	1.28683	0.90847	1.30898
P35610	SOAT1	1.07534	1.07266	1.2962	0.868623	1.20054	0.726905
P35611	ADD1	0.865409	1.80629	1.0473	0.702329	0.788562	0.606349
P35612	ADD2	0.972514	0.73747	1.15529	0.769654	1.0415	0.835071
P35613	BSG	1.79949	0.927537	0.856573	0.839784	1.29189	0.795859
P35625	TIMP3	0.261517	0.243519	0.416103	0.16249	0.8258	4.26538
P35637	FUS	0.885336	0.746541	1.21995	1.05881	0.94039	0.982004
P35658	NUP214	0.94748	1.08414	1.04994	0.971989	1.01653	0.88197
P35659	DEK	1.04284	0.644323	1.76967	0.870823	1.16632	0.689904
P35670	ATP7B	0.333979	0.119389	0.773187	2.03399	0.494728	1.85459
P35749	MYH11	0.817787	0.27778	1.15935	0.400204	1.19376	1.0065
P35754	GLRX	1.66205	0.871616	0.894407	1.31677	0.904443	0.975928
P35813	PPM1A	0.885793	0.755941	1.06171	1.10073	0.925978	1.0562
P35858	IGFALS	0.924364	0.680676	0.756433	0.61864	1.80685	1.336
P35869	AHR	0.979454	1.75372	0.881536	1.12572	1.1749	0.584056
P35908	KRT2	0.765633	1.42401	0.340342	0.341312	1.74257	1.0441
P35914	HMGCL	0.961069	0.720212	0.888074	1.4252	0.83699	1.05652
P35998	PSMC2	1.0009	0.894823	1.04266	1.07023	0.972657	0.937311
P36222	CHI3L1	1.09925	0.705567	0.911873	0.451988	2.74041	0.708175
P36269	GGT5	0.844927	2.72644	0.487811	1.18633	0.454166	0.55847
P36402	TCF7	0.953164	0.792982	1.41063	0.666877	0.944854	0.69417
P36404	ARL2	0.990644	0.847093	0.884384	0.588716	1.09009	1.11862
P36405	ARL3	0.750094	0.663599	0.687698	1.19065	0.966981	1.31037
P36406	TRIM23	0.621589	1.72549	1.28143	0.718651	1.03935	0.906321
P36507	MAP2K2	1.12955	0.778481	1.10242	0.914636	1.24031	0.986573
P36542	ATP5F1C	0.899598	1.05618	0.880962	1.02447	0.839347	0.858049
P36543	ATP6V1E1	1.02515	1.05061	1.1586	0.980288	1.03048	0.855831
P36551	CPOX	1.01052	1.15168	1.0081	1.31835	1.18999	0.948055
P36578	RPL4	1.06291	1.00191	0.994281	1.00484	0.921186	0.902224
P36639	NUDT1	1.07583	0.762231	1.12645	1.48819	0.975464	1.3985
P36776	LONP1	0.918988	0.918419	0.89421	0.893964	0.825216	0.745966
P36871	PGM1	1.10824	0.619669	1.01298	1.09663	1.19915	1.23938
P36873	PPP1CC	1.08087	0.898373	1.0686	1.01382	1.01483	1.12171
P36952	SERPINB5	1.05087	0.210881	2.15293	0.355191	2.45803	0.248413
P36954	POLR2I	0.818362	0.918	0.90462	1.17792	1.27593	0.762603
P36955	SERPINF1	1.16023	0.640463	0.695472	0.390722	2.42258	1.81107
P36957	DLST	0.901742	0.887797	1.055	0.968227	0.835292	0.944813
P36959	GMPR	0.898163	0.78092	0.58649	0.647207	1.28457	2.56391
P36969	GPX4	1.11607	0.93431	1.11057	1.28067	0.959918	1.10768
P37108	SRP14	0.967896	1.101	1.08816	0.843861	1.05286	0.853856
P37173	TGFBR2	1.19204	0.753988	1.1878	0.788837	1.49571	1.01952
P37198	NUP62	1.04509	0.987616	1.07906	0.994915	1.29033	0.880914
P37235	HPCAL1	1.16214	1.26301	1.15014	0.941307	0.908707	0.780173
P37268	FDFT1	0.577964	1.51057	0.827588	1.87363	0.612546	1.33238
P37802	TAGLN2	1.04271	0.741655	0.97834	0.859228	1.33141	1.41464
P37837	TALDO1	1.14367	0.638475	1.33219	1.08914	1.33676	0.952099
P37840	SNCA	0.961243	1.409	1.49481	0.919537	1.39988	0.661502
P38117	ETFB	0.963481	1.12806	1.01653	1.40272	0.728073	1.11298
P38159	RBMX	0.906639	0.834691	1.03632	0.655653	1.06001	1.0012
P38432	COIL	1.11932	0.823636	1.10932	0.8249	1.09968	0.696852
P38435	GGCX	0.770236	2.09475	0.713351	1.19192	1.0204	0.873934
P38571	LIPA	0.91185	1.08418	1.04456	1.0714	0.74087	0.938764
P38606	ATP6V1A	1.13794	0.979609	0.983782	1.05319	1.06568	0.930296
P38646	HSPA9	0.782724	1.37435	0.835328	1.24768	0.706673	1.07329
P38919	EIF4A3	1.13775	0.920423	1.10978	0.801685	1.02711	0.98593
P39019	RPS19	1.05473	1.30896	0.776959	0.984593	0.884835	1.01633
P39023	RPL3	1.24658	0.962561	0.929502	1.04362	1.00999	0.95934
P39059	COL15A1	0.865103	0.672555	1.20301	0.824297	1.88528	0.766751
P39060	COL18A1	0.750354	0.886251	0.855815	0.545702	1.5102	1.06613
P39210	MPV17	1.3661	1.23799	0.783776	1.02888	1.24799	0.98525
P39656	DDOST	1.26064	1.19353	0.638045	1.04616	1.02649	1.11037
P39687	ANP32A	0.94153	0.677272	1.2381	0.896984	0.928001	1.04343
P39748	FEN1	1.1038	0.899272	1.33934	1.18709	0.956297	0.771976
P39900	MMP12	0.954694	1.0808	1.03519	1.01571	1.21657	0.781213
P40121	CAPG	1.15122	1.06169	0.873131	1.12516	1.05085	1.08372
P40123	CAP2	1.02173	0.585632	0.847482	0.656588	1.05989	0.886027
P40199	CEACAM6	0.100816	0.64893	0.0879409	0.146246	0.567603	0.417476
P40200	CD96	1.57267	1.07527	0.698601	0.67432	1.77605	0.894493
P40222	TXLNA	1.02343	1.18555	0.963999	1.18238	0.909592	0.837322
P40227	CCT6A	0.99487	0.894307	0.870137	1.03372	0.81066	1.23036
P40259	CD79B	0.809586	0.753292	1.93771	0.575501	1.31396	0.485182
P40261	NNMT	1.1589	0.74805	0.736368	0.443724	2.3209	1.21036
P40306	PSMB10	1.51972	0.993102	1.10098	1.30815	0.77374	0.63201
P40424	PBX1	0.706899	0.522729	0.516568	1.44651	0.887798	1.93204
P40429	RPL13A	1.02051	1.02716	0.876922	0.778929	1.00088	0.944895
P40616	ARL1	0.73553	1.10133	0.543354	1.22927	0.965277	1.33973
P40692	MLH1	0.75057	0.941221	0.770209	1.13767	1.16212	1.05172
P40763	STAT3	0.80864	0.469884	0.614457	0.987353	0.816368	0.969819
P40818	USP8	0.880154	0.958809	1.04138	1.13686	0.883279	1.09209
P40855	PEX19	0.938109	0.632106	0.701735	1.47519	0.8355	1.49666
P40925	MDH1	1.04779	0.567226	1.24699	1.49124	1.03755	1.43652
P40926	MDH2	0.937114	1.3022	0.822852	1.13902	0.662321	0.847685
P40937	RFC5	1.01525	0.57403	1.3841	1.16157	1.02731	0.780327
P40938	RFC3	1.00999	0.696914	1.17572	1.13867	1.10066	0.78571
P40939	HADHA	1.03852	1.03794	0.850075	0.983896	0.889554	0.921886
P41091	EIF2S3	1.17613	0.985046	0.920586	1.12344	0.958651	1.08353
P41208	CETN2	0.828142	1.12333	1.12304	1.13912	0.816323	0.985424
P41212	ETV6	0.685827	1.08273	0.916159	0.821595	1.2396	1.30876
P41214	EIF2D	0.827238	0.758235	1.08596	1.1181	1.08006	1.04059
P41217	CD200	1.48992	0.972243	1.59732	1.09887	1.02542	0.82998
P41218	MNDA	1.4551	1.32045	0.984636	0.862604	1.1824	0.91684
P41219	PRPH	1.14064	0.856085	1.07641	0.660357	0.888246	1
P41222	PTGDS	1.6296	1.13226	1.25041	1.16151	0.6167	0.964763
P41223	BUD31	1.07495	0.833754	1.2529	0.960504	0.892551	0.804435
P41226	UBA7	1.10649	0.759913	0.929118	1.15035	1.01237	0.944974
P41227	NAA10	1.44493	0.805655	1.06369	1.043	0.976085	0.984948
P41229	KDM5C	0.959101	1.056	0.971069	0.841176	0.917997	0.866902
P41236	PPP1R2	1.12248	0.869878	1.05364	1.31616	1.16497	1.08921
P41240	CSK	1.27825	1.07528	1.6568	1.04179	0.649124	0.611652
P41247	PNPLA4	0.841811	0.980641	0.626977	0.748769	1.07348	0.330897
P41250	GARS1	1.47445	0.848933	0.796536	1.00049	1.07559	1.06326
P41252	IARS1	0.917639	0.836646	0.785755	1.22337	0.886053	1.02886
P41567	EIF1	1.02568	1.04785	1.14223	1.06811	0.96963	0.884154
P41743	PRKCI	0.860118	0.819586	0.527398	1.49488	0.858484	1.02492
P42025	ACTR1B	1.34486	0.929417	1.09095	1.04139	0.891087	0.926133
[truncated: 5,271 more rows]

## Sheet: Table S3
Table S3. Clinicopathological characteristics of breast cancer patients for transcriptome analysis.
Patient ID	Year of diagnosis	Age at diagnosis	AJCC T category	AJCC N category	AJCC M category	AJCC stage	Histological classification	ER status	PR status	HER2 status	Ki-67 status	Adjuvant chemotherapy	Radiotherapy
NR1	2018	59	T1c	N1	M0	IIA	Nonspecial invasive breast cancer	3+	1+	1+	50	EC-T	YES
NR2	2019	55	T2	N2	M0	IIIA	Nonspecial invasive breast cancer	3+	2+	2+	10	TEC	YES
NR3	2019	51	T2	N2	M0	IIIA	Nonspecial invasive breast cancer with intermediate-grade ductal carcinoma in situ	3+	3+	1+	40	EC-P	YES
NR4	2019	57	T1c	N1	M0	IIA	Nonspecial invasive breast cancer with high-grade ductal carcinoma in situ	2+	2+	0	30	EC-T	NA
NR5	2018	61	T1c	N2	M0	IIIA	Nonspecial invasive breast cancer	3+	1+	0	40	EC-T	YES
NR6	2018	61	T1c	N1	M0	IIA	Nonspecial invasive breast cancer	3+	3+	0	30	EC-T	NO
NR7	2019	47	T1b	N1	M0	IIA	Nonspecial invasive breast cancer	3+	3+	1+	40	EC-T	YES
NR8	2019	45	T1c	N2	M0	IIIA	Nonspecial invasive breast cancer	3+	3+	1+	30	ECP	YES
Abbreviations: AJCC: American Joint Committee on Cancer; ER: estrogen receptor; PR: progesterone receptor; HER2: human epidermal growth factor receptor 2.

## Sheet: Tabl S4
Table S4. GO enrichment analysis of OBC-LN-specific up-regulated DEPs.
GO Term	ONTOLOGY	ID	Description	GeneRatio	BgRatio	pvalue	p.adjust	qvalue	geneID	Count
GO:0002443	BP	GO:0002443	leukocyte mediated immunity	18/140	469/18888	1.21924e-08	2.58722e-05	2.21901e-05	PRF1/IGHV3-43/RAC2/PMS2/IGHM/HLA-H/TLR9/SLAMF7/WAS/ITGB2/NCKAP1L/IGHV1-3/CD1C/UNC13D/BTN3A3/IGHV3-15/PIK3CG/IGHV1-69	18
GO:0002697	BP	GO:0002697	regulation of immune effector process	15/140	385/18888	1.79598e-07	0.000130171	0.000111645	S100A9/ACP5/RAC2/PMS2/HLA-H/UBE2J1/IRF4/TLR9/MZB1/WAS/ITGB2/SLC7A5/NCKAP1L/CD1C/UNC13D	15
GO:0050871	BP	GO:0050871	positive regulation of B cell activation	8/140	83/18888	1.84031e-07	0.000130171	0.000111645	CD38/PMS2/TLR9/NFATC2/NCKAP1L/SH3KBP1/CARD11/BST1	8
GO:0030888	BP	GO:0030888	regulation of B cell proliferation	7/140	64/18888	4.61662e-07	0.000228026	0.000195574	CD38/TLR9/MZB1/NFATC2/NCKAP1L/CARD11/BST1	7
GO:0050864	BP	GO:0050864	regulation of B cell activation	9/140	130/18888	5.37291e-07	0.000228026	0.000195574	CD38/PMS2/TLR9/MZB1/NFATC2/NCKAP1L/SH3KBP1/CARD11/BST1	9
GO:0002449	BP	GO:0002449	lymphocyte mediated immunity	14/140	372/18888	7.14601e-07	0.000252731	0.000216762	PRF1/IGHV3-43/PMS2/IGHM/HLA-H/SLAMF7/WAS/NCKAP1L/IGHV1-3/CD1C/UNC13D/BTN3A3/IGHV3-15/IGHV1-69	14
GO:0030890	BP	GO:0030890	positive regulation of B cell proliferation	6/140	44/18888	8.33782e-07	0.000252755	0.000216783	CD38/TLR9/NFATC2/NCKAP1L/CARD11/BST1	6
GO:0002460	BP	GO:0002460	adaptive immune response based on somatic recombination of immune receptors built from immunoglobulin superfamily domains	14/140	385/18888	1.07419e-06	0.000284929	0.000244378	PRF1/IGHV3-43/PMS2/IGHM/HLA-H/IRF4/WAS/NCKAP1L/IGHV1-3/CD1C/UNC13D/BTN3A3/IGHV3-15/IGHV1-69	14
GO:0051251	BP	GO:0051251	positive regulation of lymphocyte activation	12/140	328/18888	6.15431e-06	0.00145105	0.00124454	CD38/PMS2/CD5/HLA-DOA/TLR9/DOCK8/NFATC2/NCKAP1L/SH3KBP1/CARD11/BST1/HLA-DOB	12
GO:0042113	BP	GO:0042113	B cell activation	11/140	278/18888	7.29741e-06	0.00154851	0.00132813	CD38/PMS2/TLR9/MZB1/NFATC2/NCKAP1L/SH3KBP1/CARD11/BST1/ITGA4/PTK2B	11
GO:0050900	BP	GO:0050900	leukocyte migration	13/140	396/18888	8.04816e-06	0.00155256	0.0013316	S100A8/S100A9/RAC2/ITGB7/IL16/DOCK8/ITGB2/NCKAP1L/BST1/DEFA1B/PIK3CG/ITGA4/PTK2B	13
GO:0030595	BP	GO:0030595	leukocyte chemotaxis	10/140	237/18888	1.10461e-05	0.00190392	0.00163296	S100A8/S100A9/RAC2/IL16/ITGB2/NCKAP1L/BST1/DEFA1B/PIK3CG/PTK2B	10
GO:0042100	BP	GO:0042100	B cell proliferation	7/140	104/18888	1.23414e-05	0.00190392	0.00163296	CD38/TLR9/MZB1/NFATC2/NCKAP1L/CARD11/BST1	7
GO:0045730	BP	GO:0045730	respiratory burst	5/140	41/18888	1.25916e-05	0.00190392	0.00163296	S100A9/CYBB/RAC2/MPO/PIK3CG	5
GO:0007159	BP	GO:0007159	leukocyte cell-cell adhesion	13/140	419/18888	1.46678e-05	0.00190392	0.00163296	S100A8/S100A9/RAC2/ITGB7/CD5/HLA-DOA/DOCK8/ITGB2/NCKAP1L/CARD11/ETS1/ITGA4/HLA-DOB	13
GO:0030593	BP	GO:0030593	neutrophil chemotaxis	7/140	107/18888	1.48721e-05	0.00190392	0.00163296	S100A8/S100A9/RAC2/ITGB2/NCKAP1L/BST1/PIK3CG	7
GO:0045785	BP	GO:0045785	positive regulation of cell adhesion	14/140	485/18888	1.52529e-05	0.00190392	0.00163296	ABI3BP/CD5/HLA-DOA/DOCK8/ITGB2/NCKAP1L/CARD11/MMRN1/ETS1/UNC13D/TGM2/ITGA4/PTK2B/HLA-DOB	14
GO:0002696	BP	GO:0002696	positive regulation of leukocyte activation	12/140	362/18888	1.65469e-05	0.0019507	0.00167308	CD38/PMS2/CD5/HLA-DOA/TLR9/DOCK8/NFATC2/NCKAP1L/SH3KBP1/CARD11/BST1/HLA-DOB	12
GO:0002224	BP	GO:0002224	toll-like receptor signaling pathway	6/140	76/18888	2.12613e-05	0.00237456	0.00203661	S100A8/S100A9/CTSS/IRF4/TLR9/LRCH4	6
GO:0019882	BP	GO:0019882	antigen processing and presentation	7/140	117/18888	2.65999e-05	0.00269655	0.00231278	HLA-H/CTSS/HLA-DOA/WAS/RAB8B/CD1C/HLA-DOB	7
GO:0050867	BP	GO:0050867	positive regulation of cell activation	12/140	380/18888	2.6686e-05	0.00269655	0.00231278	CD38/PMS2/CD5/HLA-DOA/TLR9/DOCK8/NFATC2/NCKAP1L/SH3KBP1/CARD11/BST1/HLA-DOB	12
GO:0060326	BP	GO:0060326	cell chemotaxis	11/140	322/18888	2.86494e-05	0.00276336	0.00237008	S100A8/S100A9/BIN2/RAC2/IL16/ITGB2/NCKAP1L/BST1/DEFA1B/PIK3CG/PTK2B	11
GO:0071621	BP	GO:0071621	granulocyte chemotaxis	7/140	128/18888	4.73871e-05	0.0040644	0.00348596	S100A8/S100A9/RAC2/ITGB2/NCKAP1L/BST1/PIK3CG	7
GO:0001906	BP	GO:0001906	cell killing	9/140	226/18888	4.83497e-05	0.0040644	0.00348596	GZMA/PRF1/GZMH/HLA-H/SLAMF7/NCKAP1L/CD1C/UNC13D/DEFA1B	9
GO:0033627	BP	GO:0033627	cell adhesion mediated by integrin	6/140	88/18888	4.90073e-05	0.0040644	0.00348596	ITGB7/ITGB2/NCKAP1L/MMRN1/PIK3CG/ITGA4	6
GO:1990266	BP	GO:1990266	neutrophil migration	7/140	129/18888	4.97994e-05	0.0040644	0.00348596	S100A8/S100A9/RAC2/ITGB2/NCKAP1L/BST1/PIK3CG	7
GO:0015801	BP	GO:0015801	aromatic amino acid transport	3/140	12/18888	8.34947e-05	0.00654511	0.00561362	SLC3A2/SLC7A5/ACE2	3
GO:0002757	BP	GO:0002757	immune response-activating signaling pathway	13/140	500/18888	9.03863e-05	0.00654511	0.00561362	S100A8/S100A9/CD3D/CD38/IGHM/CTSS/IRF4/TLR9/NFATC2/NCKAP1L/CARD11/LRCH4/BTN3A3	13
GO:0007264	BP	GO:0007264	small GTPase-mediated signal transduction	13/140	500/18888	9.03863e-05	0.00654511	0.00561362	CDC42SE2/RAC2/DOK3/DOCK8/ELMO1/WAS/KSR1/PSD4/RAB30/DEF6/TGM2/PIK3CG/DOK1	13
GO:0002703	BP	GO:0002703	regulation of leukocyte mediated immunity	9/140	246/18888	9.27862e-05	0.00654511	0.00561362	RAC2/PMS2/HLA-H/TLR9/WAS/ITGB2/NCKAP1L/CD1C/UNC13D	9
GO:0034121	BP	GO:0034121	regulation of toll-like receptor signaling pathway	4/140	33/18888	0.000100116	0.00654511	0.00561362	S100A8/S100A9/IRF4/LRCH4	4
GO:0046651	BP	GO:0046651	lymphocyte proliferation	10/140	308/18888	0.000101784	0.00654511	0.00561362	CD38/RAC2/TLR9/DOCK8/MZB1/NFATC2/NCKAP1L/CARD11/BST1/PIK3CG	10
GO:0002440	BP	GO:0002440	production of molecular mediator of immune response	10/140	310/18888	0.000107343	0.00654511	0.00561362	IGLV3-27/ACP5/PMS2/IGKV3-15/UBE2J1/TLR9/IGLV3-10/MZB1/SLC7A5/IGLV1-51	10
GO:0015824	BP	GO:0015824	proline transport	3/140	13/18888	0.000107954	0.00654511	0.00561362	SLC3A2/SLC7A5/ACE2	3
GO:0070486	BP	GO:0070486	leukocyte aggregation	3/140	13/18888	0.000107954	0.00654511	0.00561362	S100A8/S100A9/RAC2	3
GO:0032943	BP	GO:0032943	mononuclear cell proliferation	10/140	315/18888	0.000122378	0.0072135	0.00618688	CD38/RAC2/TLR9/DOCK8/MZB1/NFATC2/NCKAP1L/CARD11/BST1/PIK3CG	10
GO:0097530	BP	GO:0097530	granulocyte migration	7/140	154/18888	0.000151706	0.00870053	0.00746228	S100A8/S100A9/RAC2/ITGB2/NCKAP1L/BST1/PIK3CG	7
GO:0022409	BP	GO:0022409	positive regulation of cell-cell adhesion	10/140	325/18888	0.000157842	0.00881421	0.00755979	CD5/HLA-DOA/DOCK8/ITGB2/NCKAP1L/CARD11/MMRN1/ETS1/ITGA4/HLA-DOB	10
GO:0034976	BP	GO:0034976	response to endoplasmic reticulum stress	9/140	269/18888	0.000182059	0.00990586	0.00849607	BHLHA15/MAN1A1/HERPUD1/UBE2J1/USP13/MANF/PDIA4/PTPN1/TBL2	9
GO:0006801	BP	GO:0006801	superoxide metabolic process	5/140	73/18888	0.000208723	0.0110727	0.00949688	CYBB/ACP5/MPO/ITGB2/BST1	5
GO:0072678	BP	GO:0072678	T cell migration	5/140	74/18888	0.000222526	0.0111721	0.00958208	ITGB7/DOCK8/DEFA1B/PIK3CG/ITGA4	5
GO:0070665	BP	GO:0070665	positive regulation of leukocyte proliferation	7/140	164/18888	0.000223551	0.0111721	0.00958208	CD38/RAC2/TLR9/NFATC2/NCKAP1L/CARD11/BST1	7
GO:1903039	BP	GO:1903039	positive regulation of leukocyte cell-cell adhesion	9/140	277/18888	0.00022639	0.0111721	0.00958208	CD5/HLA-DOA/DOCK8/ITGB2/NCKAP1L/CARD11/ETS1/ITGA4/HLA-DOB	9
GO:0002679	BP	GO:0002679	respiratory burst involved in defense response	3/140	17/18888	0.000251154	0.0121125	0.0103887	S100A9/MPO/PIK3CG	3
GO:0070661	BP	GO:0070661	leukocyte proliferation	10/140	352/18888	0.000299383	0.0139431	0.0119588	CD38/RAC2/TLR9/DOCK8/MZB1/NFATC2/NCKAP1L/CARD11/BST1/PIK3CG	10
GO:0043299	BP	GO:0043299	leukocyte degranulation	5/140	79/18888	0.000302255	0.0139431	0.0119588	RAC2/ITGB2/NCKAP1L/UNC13D/PIK3CG	5
GO:0072676	BP	GO:0072676	lymphocyte migration	6/140	125/18888	0.000339149	0.0150433	0.0129024	ITGB7/DOCK8/DEFA1B/PIK3CG/ITGA4/PTK2B	6
GO:0043300	BP	GO:0043300	regulation of leukocyte degranulation	4/140	45/18888	0.000340282	0.0150433	0.0129024	RAC2/ITGB2/NCKAP1L/UNC13D	4
GO:0002544	BP	GO:0002544	chronic inflammatory response	3/140	19/18888	0.000354029	0.0153316	0.0131497	S100A8/S100A9/UNC13D	3
GO:0006909	BP	GO:0006909	phagocytosis	8/140	237/18888	0.000393588	0.0157753	0.0135302	BIN2/ICAM3/CDC42SE2/ELMO1/ITGB2/NCKAP1L/UNC13D/TGM2	8
GO:0050670	BP	GO:0050670	regulation of lymphocyte proliferation	8/140	237/18888	0.000393588	0.0157753	0.0135302	CD38/RAC2/TLR9/MZB1/NFATC2/NCKAP1L/CARD11/BST1	8
GO:0002456	BP	GO:0002456	T cell mediated immunity	6/140	129/18888	0.000401468	0.0157753	0.0135302	PRF1/HLA-H/WAS/NCKAP1L/CD1C/BTN3A3	6
GO:0072593	BP	GO:0072593	reactive oxygen species metabolic process	8/140	238/18888	0.000404771	0.0157753	0.0135302	CYBB/ACP5/RAC2/MPO/ITGB2/ACE2/BST1/PTK2B	8
GO:0002577	BP	GO:0002577	regulation of antigen processing and presentation	3/140	20/18888	0.000414251	0.0157753	0.0135302	HLA-DOA/WAS/HLA-DOB	3
GO:0097529	BP	GO:0097529	myeloid leukocyte migration	8/140	239/18888	0.000416212	0.0157753	0.0135302	S100A8/S100A9/RAC2/ITGB2/NCKAP1L/BST1/PIK3CG/PTK2B	8
GO:0002366	BP	GO:0002366	leukocyte activation involved in immune response	9/140	301/18888	0.000416312	0.0157753	0.0135302	RAC2/PMS2/IRF4/ITGB2/NCKAP1L/CD1C/UNC13D/PIK3CG/PTK2B	9
GO:0032944	BP	GO:0032944	regulation of mononuclear cell proliferation	8/140	241/18888	0.000439884	0.016376	0.0140454	CD38/RAC2/TLR9/MZB1/NFATC2/NCKAP1L/CARD11/BST1	8
GO:0002263	BP	GO:0002263	cell activation involved in immune response	9/140	305/18888	0.000458056	0.0167585	0.0143735	RAC2/PMS2/IRF4/ITGB2/NCKAP1L/CD1C/UNC13D/PIK3CG/PTK2B	9
GO:0019884	BP	GO:0019884	antigen processing and presentation of exogenous antigen	4/140	50/18888	0.000511122	0.0180767	0.015504	CTSS/HLA-DOA/CD1C/HLA-DOB	4
GO:0002377	BP	GO:0002377	immunoglobulin production	7/140	194/18888	0.000615483	0.0214107	0.0183636	IGLV3-27/PMS2/IGKV3-15/TLR9/IGLV3-10/MZB1/IGLV1-51	7
GO:0008154	BP	GO:0008154	actin polymerization or depolymerization	7/140	196/18888	0.000654006	0.0223839	0.0191982	CARMIL2/HCLS1/WIPF1/CYFIP2/WAS/NCKAP1L/PTK2B	7
GO:0050671	BP	GO:0050671	positive regulation of lymphocyte proliferation	6/140	143/18888	0.000692725	0.0233327	0.020012	CD38/TLR9/NFATC2/NCKAP1L/CARD11/BST1	6
GO:0006935	BP	GO:0006935	chemotaxis	11/140	466/18888	0.000714653	0.0233845	0.0200565	S100A8/S100A9/BIN2/RAC2/IL16/ITGB2/NCKAP1L/BST1/DEFA1B/PIK3CG/PTK2B	11
GO:0001909	BP	GO:0001909	leukocyte mediated cytotoxicity	6/140	144/18888	0.000718503	0.0233845	0.0200565	PRF1/HLA-H/SLAMF7/NCKAP1L/CD1C/UNC13D	6
GO:0007015	BP	GO:0007015	actin filament organization	11/140	467/18888	0.000727323	0.0233845	0.0200565	RAC2/CARMIL2/HCLS1/ELMO1/WIPF1/CYFIP2/WAS/NCKAP1L/SH3KBP1/LIMD2/PTK2B	11
GO:0042330	BP	GO:0042330	taxis	11/140	468/18888	0.000740179	0.0234427	0.0201064	S100A8/S100A9/BIN2/RAC2/IL16/ITGB2/NCKAP1L/BST1/DEFA1B/PIK3CG/PTK2B	11
GO:0032946	BP	GO:0032946	positive regulation of mononuclear cell proliferation	6/140	146/18888	0.000772282	0.0240997	0.0206699	CD38/TLR9/NFATC2/NCKAP1L/CARD11/BST1	6
GO:0050832	BP	GO:0050832	defense response to fungus	4/140	56/18888	0.000787652	0.0242231	0.0207757	S100A8/S100A9/MPO/DEFA1B	4
GO:2000377	BP	GO:2000377	regulation of reactive oxygen species metabolic process	6/140	149/18888	0.000858724	0.0257128	0.0220534	ACP5/RAC2/ITGB2/ACE2/BST1/PTK2B	6
GO:0070663	BP	GO:0070663	regulation of leukocyte proliferation	8/140	267/18888	0.000860325	0.0257128	0.0220534	CD38/RAC2/TLR9/MZB1/NFATC2/NCKAP1L/CARD11/BST1	8
GO:0061756	BP	GO:0061756	leukocyte adhesion to vascular endothelial cell	4/140	58/18888	0.000899504	0.0261472	0.022426	ITGB7/ITGB2/ETS1/ITGA4	4
GO:0099024	BP	GO:0099024	plasma membrane invagination	4/140	58/18888	0.000899504	0.0261472	0.022426	BIN2/ELMO1/ITGB2/NCKAP1L	4
GO:1904996	BP	GO:1904996	positive regulation of leukocyte adhesion to vascular endothelial cell	3/140	26/18888	0.000914549	0.0262253	0.0224929	ITGB2/ETS1/ITGA4	3
GO:0050851	BP	GO:0050851	antigen receptor-mediated signaling pathway	7/140	208/18888	0.000927174	0.0262328	0.0224994	CD3D/CD38/IGHM/NFATC2/NCKAP1L/CARD11/BTN3A3	7
GO:0050729	BP	GO:0050729	positive regulation of inflammatory response	6/140	153/18888	0.000985376	0.0274544	0.0235471	S100A8/S100A9/IL16/TLR9/ETS1/PIK3CG	6
GO:0008064	BP	GO:0008064	regulation of actin polymerization or depolymerization	6/140	154/18888	0.00101917	0.0274544	0.0235471	CARMIL2/HCLS1/CYFIP2/WAS/NCKAP1L/PTK2B	6
GO:0001913	BP	GO:0001913	T cell mediated cytotoxicity	4/140	60/18888	0.0010221	0.0274544	0.0235471	PRF1/HLA-H/NCKAP1L/CD1C	4
GO:0043113	BP	GO:0043113	receptor clustering	4/140	60/18888	0.0010221	0.0274544	0.0235471	ITGB7/PIGR/ITGB2/ITGA4	4
GO:0030832	BP	GO:0030832	regulation of actin filament length	6/140	157/18888	0.00112593	0.0298654	0.025615	CARMIL2/HCLS1/CYFIP2/WAS/NCKAP1L/PTK2B	6
GO:0010324	BP	GO:0010324	membrane invagination	4/140	65/18888	0.00137917	0.0361308	0.0309887	BIN2/ELMO1/ITGB2/NCKAP1L	4
GO:0007229	BP	GO:0007229	integrin-mediated signaling pathway	5/140	111/18888	0.00142303	0.0368251	0.0315842	ITGB7/ITGB2/BST1/ITGA4/PTK2B	5
GO:0045453	BP	GO:0045453	bone resorption	4/140	66/18888	0.0014598	0.0373215	0.03201	CD38/ACP5/RAC2/PTK2B	4
GO:0019886	BP	GO:0019886	antigen processing and presentation of exogenous peptide antigen via MHC class II	3/140	31/18888	0.00153891	0.0376771	0.032315	CTSS/HLA-DOA/HLA-DOB	3
GO:0090322	BP	GO:0090322	regulation of superoxide metabolic process	3/140	31/18888	0.00153891	0.0376771	0.032315	ACP5/ITGB2/BST1	3
GO:0009620	BP	GO:0009620	response to fungus	4/140	67/18888	0.00154365	0.0376771	0.032315	S100A8/S100A9/MPO/DEFA1B	4
GO:0030041	BP	GO:0030041	actin filament polymerization	6/140	167/18888	0.00154473	0.0376771	0.032315	CARMIL2/HCLS1/CYFIP2/WAS/NCKAP1L/PTK2B	6
GO:0048002	BP	GO:0048002	antigen processing and presentation of peptide antigen	4/140	72/18888	0.00201372	0.0480608	0.0412209	HLA-H/CTSS/HLA-DOA/HLA-DOB	4
GO:0090022	BP	GO:0090022	regulation of neutrophil chemotaxis	3/140	34/18888	0.00201575	0.0480608	0.0412209	RAC2/NCKAP1L/BST1	3
GO:0002495	BP	GO:0002495	antigen processing and presentation of peptide antigen via MHC class II	3/140	35/18888	0.00219285	0.0508069	0.0435761	CTSS/HLA-DOA/HLA-DOB	3
GO:0045577	BP	GO:0045577	regulation of B cell differentiation	3/140	35/18888	0.00219285	0.0508069	0.0435761	TLR9/NCKAP1L/CARD11	3
GO:1903037	BP	GO:1903037	regulation of leukocyte cell-cell adhesion	9/140	382/18888	0.0022073	0.0508069	0.0435761	CD5/HLA-DOA/DOCK8/ITGB2/NCKAP1L/CARD11/ETS1/ITGA4/HLA-DOB	9
GO:0070373	BP	GO:0070373	negative regulation of ERK1 and ERK2 cascade	4/140	74/18888	0.00222669	0.0508069	0.0435761	TLR9/PTPN1/ACE2/RGS14	4
GO:0045123	BP	GO:0045123	cellular extravasation	4/140	75/18888	0.00233879	0.0521853	0.0447584	ITGB7/BST1/PIK3CG/ITGA4	4
GO:0015820	BP	GO:0015820	leucine transport	2/140	10/18888	0.00236088	0.0521853	0.0447584	SLC3A2/SLC7A5	2
GO:0051238	BP	GO:0051238	sequestering of metal ion	2/140	10/18888	0.00236088	0.0521853	0.0447584	S100A8/S100A9	2
GO:0030968	BP	GO:0030968	endoplasmic reticulum unfolded protein response	4/140	76/18888	0.00245471	0.0536999	0.0460574	BHLHA15/HERPUD1/PTPN1/TBL2	4
GO:0002504	BP	GO:0002504	antigen processing and presentation of peptide or polysaccharide antigen via MHC class II	3/140	37/18888	0.00257533	0.0546484	0.046871	CTSS/HLA-DOA/HLA-DOB	3
GO:0035510	BP	GO:0035510	DNA dealkylation	3/140	37/18888	0.00257533	0.0546484	0.046871	APOBEC3C/MGMT/APOBEC3G	3
GO:1905898	BP	GO:1905898	positive regulation of response to endoplasmic reticulum stress	3/140	37/18888	0.00257533	0.0546484	0.046871	HERPUD1/USP13/PTPN1	3
GO:0050853	BP	GO:0050853	B cell receptor signaling pathway	4/140	78/18888	0.00269829	0.0566908	0.0486226	CD38/IGHM/NFATC2/NCKAP1L	4
GO:0002700	BP	GO:0002700	regulation of production of molecular mediator of immune response	6/140	187/18888	0.00272737	0.0567401	0.0486649	ACP5/PMS2/UBE2J1/TLR9/MZB1/SLC7A5	6
GO:0051561	BP	GO:0051561	positive regulation of mitochondrial calcium ion concentration	2/140	11/18888	0.00287153	0.0591591	0.0507397	MCUR1/TGM2	2
GO:0002699	BP	GO:0002699	positive regulation of immune effector process	7/140	257/18888	0.00308454	0.0629365	0.0539794	PMS2/HLA-H/TLR9/MZB1/ITGB2/SLC7A5/CD1C	7
GO:0000101	BP	GO:0000101	sulfur amino acid transport	2/140	12/18888	0.00342914	0.0643641	0.0552039	SLC3A2/SLC7A5	2
GO:0006216	BP	GO:0006216	cytidine catabolic process	2/140	12/18888	0.00342914	0.0643641	0.0552039	APOBEC3C/APOBEC3G	2
GO:0009972	BP	GO:0009972	cytidine deamination	2/140	12/18888	0.00342914	0.0643641	0.0552039	APOBEC3C/APOBEC3G	2
GO:0016554	BP	GO:0016554	cytidine to uridine editing	2/140	12/18888	0.00342914	0.0643641	0.0552039	APOBEC3C/APOBEC3G	2
GO:0046087	BP	GO:0046087	cytidine metabolic process	2/140	12/18888	0.00342914	0.0643641	0.0552039	APOBEC3C/APOBEC3G	2
GO:0070327	BP	GO:0070327	thyroid hormone transport	2/140	12/18888	0.00342914	0.0643641	0.0552039	SLC3A2/SLC7A5	2
GO:0030833	BP	GO:0030833	regulation of actin filament polymerization	5/140	136/18888	0.00345039	0.0643641	0.0552039	CARMIL2/HCLS1/CYFIP2/NCKAP1L/PTK2B	5
GO:0002478	BP	GO:0002478	antigen processing and presentation of exogenous peptide antigen	3/140	41/18888	0.00345782	0.0643641	0.0552039	CTSS/HLA-DOA/HLA-DOB	3
GO:0010591	BP	GO:0010591	regulation of lamellipodium assembly	3/140	41/18888	0.00345782	0.0643641	0.0552039	RAC2/CARMIL2/WAS	3
GO:1904994	BP	GO:1904994	regulation of leukocyte adhesion to vascular endothelial cell	3/140	41/18888	0.00345782	0.0643641	0.0552039	ITGB2/ETS1/ITGA4	3
GO:1905897	BP	GO:1905897	regulation of response to endoplasmic reticulum stress	4/140	84/18888	0.00352754	0.0650907	0.0558271	HERPUD1/USP13/MANF/PTPN1	4
GO:0045862	BP	GO:0045862	positive regulation of proteolysis	8/140	336/18888	0.00361848	0.0661933	0.0567728	S100A8/S100A9/HERPUD1/CTSS/USP13/CASP10/CYFIP2/PTK2B	8
GO:0006986	BP	GO:0006986	response to unfolded protein	5/140	138/18888	0.0036724	0.0666054	0.0571262	BHLHA15/HERPUD1/MANF/PTPN1/TBL2	5
GO:0022407	BP	GO:0022407	regulation of cell-cell adhesion	10/140	496/18888	0.00390995	0.0700297	0.0600632	CD5/HLA-DOA/DOCK8/ITGB2/NCKAP1L/CARD11/MMRN1/ETS1/ITGA4/HLA-DOB	10
GO:0042554	BP	GO:0042554	superoxide anion generation	3/140	43/18888	0.00396021	0.0700297	0.0600632	CYBB/ACP5/ITGB2	3
GO:2000403	BP	GO:2000403	positive regulation of lymphocyte migration	3/140	43/18888	0.00396021	0.0700297	0.0600632	DOCK8/ITGA4/PTK2B	3
GO:0045006	BP	GO:0045006	DNA deamination	2/140	13/18888	0.00403299	0.0707273	0.0606615	APOBEC3C/APOBEC3G	2
GO:0042310	BP	GO:0042310	vasoconstriction	4/140	89/18888	0.00433888	0.0730589	0.0626613	CD38/MANF/ACE2/ITGA4	4
GO:0071674	BP	GO:0071674	mononuclear cell migration	6/140	206/18888	0.00438303	0.0730589	0.0626613	ITGB7/DOCK8/DEFA1B/PIK3CG/ITGA4/PTK2B	6
GO:0050727	BP	GO:0050727	regulation of inflammatory response	9/140	425/18888	0.00446158	0.0730589	0.0626613	S100A8/S100A9/ACP5/IL16/TLR9/ACE2/ETS1/BST1/PIK3CG	9
GO:0032496	BP	GO:0032496	response to lipopolysaccharide	8/140	348/18888	0.00446429	0.0730589	0.0626613	S100A8/S100A9/ACP5/MPO/TLR9/SLC7A5/RPS6KB1/DEFA1B	8
GO:0042149	BP	GO:0042149	cellular response to glucose starvation	3/140	45/18888	0.0045048	0.0730589	0.0626613	BHLHA15/SLC7A5/TBL2	3
GO:0031640	BP	GO:0031640	killing of cells of another organism	4/140	90/18888	0.00451499	0.0730589	0.0626613	GZMA/PRF1/GZMH/DEFA1B	4
GO:0034620	BP	GO:0034620	cellular response to unfolded protein	4/140	90/18888	0.00451499	0.0730589	0.0626613	BHLHA15/HERPUD1/PTPN1/TBL2	4
GO:0046849	BP	GO:0046849	bone remodeling	4/140	90/18888	0.00451499	0.0730589	0.0626613	CD38/ACP5/RAC2/PTK2B	4
GO:0141061	BP	GO:0141061	disruption of cell in another organism	4/140	90/18888	0.00451499	0.0730589	0.0626613	GZMA/PRF1/GZMH/DEFA1B	4
GO:0016064	BP	GO:0016064	immunoglobulin mediated immune response	6/140	208/18888	0.00459269	0.0730589	0.0626613	IGHV3-43/PMS2/IGHM/IGHV1-3/IGHV3-15/IGHV1-69	6
GO:0001976	BP	GO:0001976	nervous system process involved in regulation of systemic arterial blood pressure	2/140	14/18888	0.00468238	0.0730589	0.0626613	MANF/ACE2	2
GO:0006465	BP	GO:0006465	signal peptide processing	2/140	14/18888	0.00468238	0.0730589	0.0626613	SEC11C/SPCS2	2
GO:0015803	BP	GO:0015803	branched-chain amino acid transport	2/140	14/18888	0.00468238	0.0730589	0.0626613	SLC3A2/SLC7A5	2
GO:0046131	BP	GO:0046131	pyrimidine ribonucleoside metabolic process	2/140	14/18888	0.00468238	0.0730589	0.0626613	APOBEC3C/APOBEC3G	2
GO:0046133	BP	GO:0046133	pyrimidine ribonucleoside catabolic process	2/140	14/18888	0.00468238	0.0730589	0.0626613	APOBEC3C/APOBEC3G	2
GO:0045047	BP	GO:0045047	protein targeting to ER	3/140	46/18888	0.00479323	0.0737047	0.0632151	MAN1A1/HERPUD1/SPCS2	3
GO:1902622	BP	GO:1902622	regulation of neutrophil migration	3/140	46/18888	0.00479323	0.0737047	0.0632151	RAC2/NCKAP1L/BST1	3
GO:0002285	BP	GO:0002285	lymphocyte activation involved in immune response	6/140	212/18888	0.0050341	0.0759164	0.0651121	PMS2/IRF4/NCKAP1L/CD1C/UNC13D/PTK2B	6
GO:0019724	BP	GO:0019724	B cell mediated immunity	6/140	212/18888	0.0050341	0.0759164	0.0651121	IGHV3-43/PMS2/IGHM/IGHV1-3/IGHV3-15/IGHV1-69	6
GO:0141060	BP	GO:0141060	disruption of anatomical structure in another organism	4/140	93/18888	0.00507211	0.0759164	0.0651121	GZMA/PRF1/GZMH/DEFA1B	4
GO:0002687	BP	GO:0002687	positive regulation of leukocyte migration	5/140	149/18888	0.00508017	0.0759164	0.0651121	RAC2/DOCK8/NCKAP1L/ITGA4/PTK2B	5
GO:0031589	BP	GO:0031589	cell-substrate adhesion	8/140	359/18888	0.00536646	0.0796337	0.0683004	RAC2/ITGB7/ABI3BP/ITGB2/UNC13D/BST1/ITGA4/PTK2B	8
GO:0002768	BP	GO:0002768	immune response-regulating cell surface receptor signaling pathway	8/140	360/18888	0.00545491	0.0803842	0.068944	CD3D/CD38/IGHM/PIGR/NFATC2/NCKAP1L/CARD11/BTN3A3	8
GO:0035966	BP	GO:0035966	response to topologically incorrect protein	5/140	152/18888	0.00552243	0.0808179	0.069316	BHLHA15/HERPUD1/MANF/PTPN1/TBL2	5
GO:0002275	BP	GO:0002275	myeloid cell activation involved in immune response	4/140	97/18888	0.00588418	0.0821266	0.0704385	RAC2/ITGB2/UNC13D/PIK3CG	4
GO:0030183	BP	GO:0030183	B cell differentiation	5/140	155/18888	0.00599124	0.0821266	0.0704385	TLR9/NCKAP1L/CARD11/ITGA4/PTK2B	5
GO:0001914	BP	GO:0001914	regulation of T cell mediated cytotoxicity	3/140	50/18888	0.00605726	0.0821266	0.0704385	HLA-H/NCKAP1L/CD1C	3
GO:0072599	BP	GO:0072599	establishment of protein localization to endoplasmic reticulum	3/140	50/18888	0.00605726	0.0821266	0.0704385	MAN1A1/HERPUD1/SPCS2	3
GO:0001771	BP	GO:0001771	immunological synapse formation	2/140	16/18888	0.00611499	0.0821266	0.0704385	PRF1/DOCK8	2
GO:0002399	BP	GO:0002399	MHC class II protein complex assembly	2/140	16/18888	0.00611499	0.0821266	0.0704385	HLA-DOA/HLA-DOB	2
GO:0002503	BP	GO:0002503	peptide antigen assembly with MHC class II protein complex	2/140	16/18888	0.00611499	0.0821266	0.0704385	HLA-DOA/HLA-DOB	2
GO:0010958	BP	GO:0010958	regulation of amino acid import across plasma membrane	2/140	16/18888	0.00611499	0.0821266	0.0704385	SLC7A5/ACE2	2
GO:0017014	BP	GO:0017014	protein nitrosylation	2/140	16/18888	0.00611499	0.0821266	0.0704385	S100A8/S100A9	2
GO:0018119	BP	GO:0018119	peptidyl-cysteine S-nitrosylation	2/140	16/18888	0.00611499	0.0821266	0.0704385	S100A8/S100A9	2
GO:0045869	BP	GO:0045869	negative regulation of single stranded viral RNA replication via double stranded DNA intermediate	2/140	16/18888	0.00611499	0.0821266	0.0704385	APOBEC3C/APOBEC3G	2
GO:0046135	BP	GO:0046135	pyrimidine nucleoside catabolic process	2/140	16/18888	0.00611499	0.0821266	0.0704385	APOBEC3C/APOBEC3G	2
GO:1903789	BP	GO:1903789	regulation of amino acid transmembrane transport	2/140	16/18888	0.00611499	0.0821266	0.0704385	SLC7A5/ACE2	2
GO:0002237	BP	GO:0002237	response to molecule of bacterial origin	8/140	369/18888	0.00630207	0.0833357	0.0714755	S100A8/S100A9/ACP5/MPO/TLR9/SLC7A5/RPS6KB1/DEFA1B	8
GO:0002709	BP	GO:0002709	regulation of T cell mediated immunity	4/140	99/18888	0.00632088	0.0833357	0.0714755	HLA-H/WAS/NCKAP1L/CD1C	4
GO:0030865	BP	GO:0030865	cortical cytoskeleton organization	3/140	51/18888	0.00640138	0.0833357	0.0714755	NCKAP1L/EPB41/PTK2B	3
GO:0071622	BP	GO:0071622	regulation of granulocyte chemotaxis	3/140	51/18888	0.00640138	0.0833357	0.0714755	RAC2/NCKAP1L/BST1	3
GO:0089718	BP	GO:0089718	amino acid import across plasma membrane	3/140	51/18888	0.00640138	0.0833357	0.0714755	SLC3A2/SLC7A5/ACE2	3
GO:0030838	BP	GO:0030838	positive regulation of actin filament polymerization	3/140	52/18888	0.00675693	0.0868982	0.074531	CARMIL2/NCKAP1L/PTK2B	3
GO:0043303	BP	GO:0043303	mast cell degranulation	3/140	52/18888	0.00675693	0.0868982	0.074531	RAC2/UNC13D/PIK3CG	3
GO:0035821	BP	GO:0035821	modulation of process of another organism	2/140	17/18888	0.00689683	0.0876352	0.0751631	S100A9/PRF1	2
GO:1904294	BP	GO:1904294	positive regulation of ERAD pathway	2/140	17/18888	0.00689683	0.0876352	0.0751631	HERPUD1/USP13	2
GO:0035967	BP	GO:0035967	cellular response to topologically incorrect protein	4/140	102/18888	0.00701547	0.0886121	0.076001	BHLHA15/HERPUD1/PTPN1/TBL2	4
GO:0002639	BP	GO:0002639	positive regulation of immunoglobulin production	3/140	53/18888	0.00712402	0.0889245	0.0762689	PMS2/TLR9/MZB1	3
GO:1902743	BP	GO:1902743	regulation of lamellipodium organization	3/140	53/18888	0.00712402	0.0889245	0.0762689	RAC2/CARMIL2/WAS	3
GO:0002685	BP	GO:0002685	regulation of leukocyte migration	6/140	230/18888	0.00741416	0.0920049	0.0789109	RAC2/DOCK8/NCKAP1L/BST1/ITGA4/PTK2B	6
GO:0050863	BP	GO:0050863	regulation of T cell activation	8/140	382/18888	0.00769799	0.0930963	0.079847	RAC2/CD5/HLA-DOA/IRF4/DOCK8/NCKAP1L/CARD11/HLA-DOB	8
GO:0006851	BP	GO:0006851	mitochondrial calcium ion transmembrane transport	2/140	18/18888	0.00772147	0.0930963	0.079847	BHLHA15/MCUR1	2
GO:0032328	BP	GO:0032328	alanine transport	2/140	18/18888	0.00772147	0.0930963	0.079847	SLC3A2/SLC7A5	2
GO:0042053	BP	GO:0042053	regulation of dopamine metabolic process	2/140	18/18888	0.00772147	0.0930963	0.079847	ITGB2/ALDH2	2
GO:0042069	BP	GO:0042069	regulation of catecholamine metabolic process	2/140	18/18888	0.00772147	0.0930963	0.079847	ITGB2/ALDH2	2
GO:0002279	BP	GO:0002279	mast cell activation involved in immune response	3/140	55/18888	0.00789314	0.0935711	0.0802542	RAC2/UNC13D/PIK3CG	3
GO:0002448	BP	GO:0002448	mast cell mediated immunity	3/140	55/18888	0.00789314	0.0935711	0.0802542	RAC2/UNC13D/PIK3CG	3
GO:0042743	BP	GO:0042743	hydrogen peroxide metabolic process	3/140	55/18888	0.00789314	0.0935711	0.0802542	CYBB/RAC2/MPO	3
GO:0062207	BP	GO:0062207	regulation of pattern recognition receptor signaling pathway	5/140	166/18888	0.00795043	0.0937267	0.0803877	S100A8/S100A9/IRF4/TLR9/LRCH4	5
GO:0051607	BP	GO:0051607	defense response to virus	7/140	307/18888	0.00801423	0.0939569	0.0805851	PRF1/NDUFAF4/TLR9/APOBEC3C/UNC13D/DEFA1B/APOBEC3G	7
GO:0010952	BP	GO:0010952	positive regulation of peptidase activity	5/140	167/18888	0.00814814	0.0950019	0.0814814	S100A8/S100A9/CTSS/CASP10/CYFIP2	5
GO:0045058	BP	GO:0045058	T cell selection	3/140	56/18888	0.00829533	0.0961896	0.0825	CD3D/IRF4/CARD11	3
GO:0002523	BP	GO:0002523	leukocyte migration involved in inflammatory response	2/140	19/18888	0.00858823	0.0974557	0.083586	S100A8/S100A9	2
GO:0016553	BP	GO:0016553	base conversion or substitution editing	2/140	19/18888	0.00858823	0.0974557	0.083586	APOBEC3C/APOBEC3G	2
GO:0045091	BP	GO:0045091	regulation of single stranded viral RNA replication via double stranded DNA intermediate	2/140	19/18888	0.00858823	0.0974557	0.083586	APOBEC3C/APOBEC3G	2
GO:0060263	BP	GO:0060263	regulation of respiratory burst	2/140	19/18888	0.00858823	0.0974557	0.083586	S100A9/RAC2	2
GO:0002886	BP	GO:0002886	regulation of myeloid leukocyte mediated immunity	3/140	57/18888	0.00870939	0.098305	0.0843143	RAC2/ITGB2/UNC13D	3
GO:0019814	CC	GO:0019814	immunoglobulin complex	10/144	165/19894	3.46306e-07	8.10356e-05	6.7803e-05	IGLV3-27/IGHV3-43/IGHM/IGKV3-15/PIGR/IGLV3-10/IGLV1-51/IGHV1-3/IGHV3-15/IGHV1-69	10
GO:0045335	CC	GO:0045335	phagocytic vesicle	8/144	142/19894	9.19106e-06	0.000736292	0.000616061	CYBB/RAC2/HLA-H/CTSS/MPO/TLR9/WAS/RAB8B	8
GO:0030139	CC	GO:0030139	endocytic vesicle	12/144	350/19894	9.43964e-06	0.000736292	0.000616061	CD3D/CYBB/RAC2/HLA-H/CTSS/HCLS1/MPO/TLR9/WAS/RAB8B/SH3KBP1/ACE2	12
GO:0034774	CC	GO:0034774	secretory granule lumen	10/144	322/19894	0.000121581	0.00400874	0.00335415	S100A8/S100A9/MAGED2/BIN2/MPO/TXNDC5/MMRN1/UNC13D/DEFA1B/RETN	10
GO:0060205	CC	GO:0060205	cytoplasmic vesicle lumen	10/144	325/19894	0.000131142	0.00400874	0.00335415	S100A8/S100A9/MAGED2/BIN2/MPO/TXNDC5/MMRN1/UNC13D/DEFA1B/RETN	10
GO:0031983	CC	GO:0031983	vesicle lumen	10/144	326/19894	0.000134467	0.00400874	0.00335415	S100A8/S100A9/MAGED2/BIN2/MPO/TXNDC5/MMRN1/UNC13D/DEFA1B/RETN	10
GO:0005766	CC	GO:0005766	primary lysosome	7/144	155/19894	0.000137051	0.00400874	0.00335415	HLA-H/MPO/PIGR/TXNDC5/UNC13D/DEFA1B/RETN	7
GO:0042582	CC	GO:0042582	azurophil granule	7/144	155/19894	0.000137051	0.00400874	0.00335415	HLA-H/MPO/PIGR/TXNDC5/UNC13D/DEFA1B/RETN	7
GO:0001772	CC	GO:0001772	immunological synapse	4/144	45/19894	0.00031151	0.00809925	0.0067767	GZMA/PRF1/CARD11/CD37	4
GO:0035578	CC	GO:0035578	azurophil granule lumen	5/144	91/19894	0.000522993	0.012238	0.0102397	MPO/TXNDC5/UNC13D/DEFA1B/RETN	5
GO:0009897	CC	GO:0009897	external side of plasma membrane	10/144	405/19894	0.000746921	0.0139004	0.0116306	CD3D/HLA-H/CD5/SLAMF7/ITGB2/SLC7A5/LY75/CD1C/BTN3A3/ITGA4	10
GO:0042611	CC	GO:0042611	MHC protein complex	3/144	25/19894	0.00076007	0.0139004	0.0116306	HLA-H/HLA-DOA/HLA-DOB	3
GO:0098636	CC	GO:0098636	protein complex involved in cell adhesion	4/144	57/19894	0.000772247	0.0139004	0.0116306	ITGB7/ITGB2/MMRN1/ITGA4	4
GO:0008305	CC	GO:0008305	integrin complex	3/144	31/19894	0.00143905	0.0240526	0.020125	ITGB7/ITGB2/ITGA4	3
GO:0005775	CC	GO:0005775	vacuolar lumen	6/144	176/19894	0.00179321	0.0279741	0.0234062	CTSS/MPO/TXNDC5/UNC13D/DEFA1B/RETN	6
GO:0030667	CC	GO:0030667	secretory granule membrane	8/144	317/19894	0.00220298	0.0322185	0.0269575	CYBB/HLA-H/ADGRE5/DOK3/PIGR/ITGB2/NCKAP1L/BST1	8
GO:0031904	CC	GO:0031904	endosome lumen	3/144	38/19894	0.00260279	0.0358266	0.0299764	PRF1/CTSS/PTPN1	3
GO:0030670	CC	GO:0030670	phagocytic vesicle membrane	4/144	81/19894	0.00284548	0.0369913	0.0309509	CYBB/RAC2/HLA-H/RAB8B	4
GO:0031209	CC	GO:0031209	SCAR complex	2/144	12/19894	0.00327458	0.0383125	0.0320564	CYFIP2/NCKAP1L	2
GO:0005925	CC	GO:0005925	focal adhesion	9/144	421/19894	0.00361116	0.039725	0.0332382	RAC2/ITGB7/ADGRE5/IL16/ITGB2/SH3KBP1/TGM2/ITGA4/PTK2B	9
GO:0030666	CC	GO:0030666	endocytic vesicle membrane	6/144	204/19894	0.00373483	0.039725	0.0332382	CD3D/CYBB/RAC2/HLA-H/RAB8B/ACE2	6
GO:0030055	CC	GO:0030055	cell-substrate junction	9/144	431/19894	0.00420756	0.041861	0.0350254	RAC2/ITGB7/ADGRE5/IL16/ITGB2/SH3KBP1/TGM2/ITGA4/PTK2B	9
GO:0001931	CC	GO:0001931	uropod	2/144	14/19894	0.00447233	0.041861	0.0350254	ICAM2/BST1	2
GO:0044194	CC	GO:0044194	cytolytic granule	2/144	14/19894	0.00447233	0.041861	0.0350254	PRF1/GZMH	2
GO:0031254	CC	GO:0031254	cell trailing edge	2/144	15/19894	0.00513598	0.0462239	0.0386758	ICAM2/BST1	2
GO:0042613	CC	GO:0042613	MHC class II protein complex	2/144	17/19894	0.00658964	0.0571102	0.0477845	HLA-DOA/HLA-DOB	2
GO:0070820	CC	GO:0070820	tertiary granule	5/144	164/19894	0.00687527	0.0574576	0.0480752	CYBB/CTSS/DOK3/ITGB2/NCKAP1L	5
GO:0043020	CC	GO:0043020	NADPH oxidase complex	2/144	18/19894	0.00737836	0.0595357	0.049814	CYBB/RAC2	2
GO:0101003	CC	GO:0101003	ficolin-1-rich granule membrane	3/144	61/19894	0.00984106	0.0767603	0.0642259	DOK3/ITGB2/NCKAP1L	3
GO:0001726	CC	GO:0001726	ruffle	5/144	182/19894	0.0105085	0.0793226	0.0663698	PLA2G4F/CARMIL2/WIPF1/KSR1/PSD4	5
GO:0101002	CC	GO:0101002	ficolin-1-rich granule	5/144	185/19894	0.0112209	0.0820525	0.0686539	BIN2/CTSS/DOK3/ITGB2/NCKAP1L	5
GO:0031252	CC	GO:0031252	cell leading edge	8/144	426/19894	0.0124856	0.0881818	0.0737823	RAC2/PLA2G4F/CARMIL2/DOCK8/WIPF1/KSR1/PSD4/PTK2B	8
GO:0062023	CC	GO:0062023	collagen-containing extracellular matrix	8/144	428/19894	0.0128127	0.0881818	0.0737823	S100A8/S100A9/ABI3BP/LMAN1/CTSS/MMRN1/DEFA1B/TGM2	8
GO:0031253	CC	GO:0031253	cell projection membrane	7/144	354/19894	0.0147147	0.0978383	0.081862	PLA2G4F/DOCK8/SLC7A5/KSR1/PSD4/ACE2/TXNDC15	7
GO:0005765	CC	GO:0005765	lysosomal membrane	8/144	443/19894	0.0154702	0.0978383	0.081862	HLA-H/SLC3A2/HLA-DOA/PIGR/TLR9/SLC7A5/STARD3/HLA-DOB	8
GO:0098852	CC	GO:0098852	lytic vacuole membrane	8/144	443/19894	0.0154702	0.0978383	0.081862	HLA-H/SLC3A2/HLA-DOA/PIGR/TLR9/SLC7A5/STARD3/HLA-DOB	8
GO:0003823	MF	GO:0003823	antigen binding	14/145	177/18522	1.15961e-10	4.30214e-08	3.88163e-08	IGLV3-27/IGHV3-43/IGHM/HLA-H/IGKV3-15/HLA-DOA/SLC7A5/IGLV1-51/IGHV1-3/CD1C/IGHV3-15/ITGA4/HLA-DOB/IGHV1-69	14
GO:0042605	MF	GO:0042605	peptide antigen binding	4/145	47/18522	0.000494846	0.091794	0.0828216	HLA-H/HLA-DOA/SLC7A5/HLA-DOB	4

## Sheet: Table S5
Table S5. GO enrichment analysis of Non-OBC-LN-specific up-regulated DEPs.
GO Term	ONTOLOGY	ID	Description	GeneRatio	BgRatio	pvalue	p.adjust	qvalue	geneID	Count
GO:0002399	BP	GO:0002399	MHC class II protein complex assembly	4/96	16/18888	1.08826e-06	0.000795519	0.000729135	HLA-DQB1/HLA-DRA/HLA-DMA/HLA-DRB3	4
GO:0002503	BP	GO:0002503	peptide antigen assembly with MHC class II protein complex	4/96	16/18888	1.08826e-06	0.000795519	0.000729135	HLA-DQB1/HLA-DRA/HLA-DMA/HLA-DRB3	4
GO:0002478	BP	GO:0002478	antigen processing and presentation of exogenous peptide antigen	5/96	41/18888	1.97957e-06	0.000964709	0.000884207	HLA-DQB1/HLA-DRA/HLA-DMA/MPEG1/HLA-DRB3	5
GO:0002396	BP	GO:0002396	MHC protein complex assembly	4/96	21/18888	3.50962e-06	0.00102621	0.000940578	HLA-DQB1/HLA-DRA/HLA-DMA/HLA-DRB3	4
GO:0002501	BP	GO:0002501	peptide antigen assembly with MHC protein complex	4/96	21/18888	3.50962e-06	0.00102621	0.000940578	HLA-DQB1/HLA-DRA/HLA-DMA/HLA-DRB3	4
GO:0019884	BP	GO:0019884	antigen processing and presentation of exogenous antigen	5/96	50/18888	5.39829e-06	0.00131538	0.00120562	HLA-DQB1/HLA-DRA/HLA-DMA/MPEG1/HLA-DRB3	5
GO:0019886	BP	GO:0019886	antigen processing and presentation of exogenous peptide antigen via MHC class II	4/96	31/18888	1.77463e-05	0.00370645	0.00339715	HLA-DQB1/HLA-DRA/HLA-DMA/HLA-DRB3	4
GO:0060623	BP	GO:0060623	regulation of chromosome condensation	3/96	11/18888	2.03831e-05	0.00372502	0.00341418	NCAPG2/NCAPG/NCAPD2	3
GO:0002495	BP	GO:0002495	antigen processing and presentation of peptide antigen via MHC class II	4/96	35/18888	2.9075e-05	0.00427492	0.00391819	HLA-DQB1/HLA-DRA/HLA-DMA/HLA-DRB3	4
GO:0019882	BP	GO:0019882	antigen processing and presentation	6/96	117/18888	2.92402e-05	0.00427492	0.00391819	HLA-DQB1/HLA-DRA/HLA-DMA/MPEG1/HLA-DRB3/WDFY4	6
GO:0048002	BP	GO:0048002	antigen processing and presentation of peptide antigen	5/96	72/18888	3.26399e-05	0.00433814	0.00397613	HLA-DQB1/HLA-DRA/HLA-DMA/MPEG1/HLA-DRB3	5
GO:0002504	BP	GO:0002504	antigen processing and presentation of peptide or polysaccharide antigen via MHC class II	4/96	37/18888	3.63899e-05	0.00443351	0.00406354	HLA-DQB1/HLA-DRA/HLA-DMA/HLA-DRB3	4
GO:0050870	BP	GO:0050870	positive regulation of T cell activation	8/96	253/18888	4.45456e-05	0.00500967	0.00459162	IL18/HLA-DQB1/HLA-DRA/PTPN6/HLA-DMA/CCDC88B/HLA-DRB3/HMGB1	8
GO:0002468	BP	GO:0002468	dendritic cell antigen processing and presentation	3/96	16/18888	6.79136e-05	0.00709212	0.0065003	HLA-DRA/MPEG1/HLA-DRB3	3
GO:1903039	BP	GO:1903039	positive regulation of leukocyte cell-cell adhesion	8/96	277/18888	8.40942e-05	0.00819638	0.00751241	IL18/HLA-DQB1/HLA-DRA/PTPN6/HLA-DMA/CCDC88B/HLA-DRB3/HMGB1	8
GO:0002366	BP	GO:0002366	leukocyte activation involved in immune response	8/96	301/18888	0.000149239	0.0136367	0.0124988	IL18/HLA-DRA/PTPN6/LCP1/HMGB1/PIK3CD/IRF8/DOCK10	8
GO:0002263	BP	GO:0002263	cell activation involved in immune response	8/96	305/18888	0.000163343	0.0140475	0.0128753	IL18/HLA-DRA/PTPN6/LCP1/HMGB1/PIK3CD/IRF8/DOCK10	8
GO:0022409	BP	GO:0022409	positive regulation of cell-cell adhesion	8/96	325/18888	0.000251379	0.0204176	0.0187138	IL18/HLA-DQB1/HLA-DRA/PTPN6/HLA-DMA/CCDC88B/HLA-DRB3/HMGB1	8
GO:0051251	BP	GO:0051251	positive regulation of lymphocyte activation	8/96	328/18888	0.000267431	0.0205781	0.018861	IL18/HLA-DQB1/HLA-DRA/PTPN6/HLA-DMA/CCDC88B/HLA-DRB3/HMGB1	8
GO:0042832	BP	GO:0042832	defense response to protozoan	3/96	27/18888	0.000340631	0.0237144	0.0217355	CCDC88B/GBP4/IRF8	3
GO:0051984	BP	GO:0051984	positive regulation of chromosome segregation	3/96	27/18888	0.000340631	0.0237144	0.0217355	NCAPG2/NCAPG/NCAPD2	3
GO:1905820	BP	GO:1905820	positive regulation of chromosome separation	3/96	29/18888	0.000422405	0.0280707	0.0257283	NCAPG2/NCAPG/NCAPD2	3
GO:0001562	BP	GO:0001562	response to protozoan	3/96	30/18888	0.000467614	0.029724	0.0272436	CCDC88B/GBP4/IRF8	3
GO:0002696	BP	GO:0002696	positive regulation of leukocyte activation	8/96	362/18888	0.000515678	0.0314134	0.028792	IL18/HLA-DQB1/HLA-DRA/PTPN6/HLA-DMA/CCDC88B/HLA-DRB3/HMGB1	8
GO:0050867	BP	GO:0050867	positive regulation of cell activation	8/96	380/18888	0.000708423	0.0363588	0.0333247	IL18/HLA-DQB1/HLA-DRA/PTPN6/HLA-DMA/CCDC88B/HLA-DRB3/HMGB1	8
GO:0050863	BP	GO:0050863	regulation of T cell activation	8/96	382/18888	0.000733014	0.0363588	0.0333247	IL18/HLA-DQB1/HLA-DRA/PTPN6/HLA-DMA/CCDC88B/HLA-DRB3/HMGB1	8
GO:1903037	BP	GO:1903037	regulation of leukocyte cell-cell adhesion	8/96	382/18888	0.000733014	0.0363588	0.0333247	IL18/HLA-DQB1/HLA-DRA/PTPN6/HLA-DMA/CCDC88B/HLA-DRB3/HMGB1	8
GO:0006298	BP	GO:0006298	mismatch repair	3/96	35/18888	0.000740091	0.0363588	0.0333247	RNASEH2C/HMGB1/LIG1	3
GO:0002285	BP	GO:0002285	lymphocyte activation involved in immune response	6/96	212/18888	0.000746076	0.0363588	0.0333247	IL18/HLA-DRA/LCP1/HMGB1/IRF8/DOCK10	6
GO:0045785	BP	GO:0045785	positive regulation of cell adhesion	9/96	485/18888	0.000809048	0.0381557	0.0349717	IL18/HLA-DQB1/HLA-DRA/PTPN6/HLA-DMA/CCDC88B/HLA-DRB3/HMGB1/TMEM102	9
GO:0022407	BP	GO:0022407	regulation of cell-cell adhesion	9/96	496/18888	0.000947398	0.0432843	0.0396723	IL18/HLA-DQB1/AKNA/HLA-DRA/PTPN6/HLA-DMA/CCDC88B/HLA-DRB3/HMGB1	9
GO:0007159	BP	GO:0007159	leukocyte cell-cell adhesion	8/96	419/18888	0.00132684	0.0587832	0.0538779	IL18/HLA-DQB1/HLA-DRA/PTPN6/HLA-DMA/CCDC88B/HLA-DRB3/HMGB1	8
GO:0030261	BP	GO:0030261	chromosome condensation	3/96	45/18888	0.00154672	0.0634266	0.0581338	NCAPG2/NCAPG/NCAPD2	3
GO:0002709	BP	GO:0002709	regulation of T cell mediated immunity	4/96	99/18888	0.00163125	0.0634266	0.0581338	IL18/HLA-DRA/HLA-DRB3/HMGB1	4
GO:0002424	BP	GO:0002424	T cell mediated immune response to tumor cell	2/96	12/18888	0.00163222	0.0634266	0.0581338	HLA-DRB3/HMGB1	2
GO:0070673	BP	GO:0070673	response to interleukin-18	2/96	12/18888	0.00163222	0.0634266	0.0581338	IL18/CLDN1	2
GO:0046631	BP	GO:0046631	alpha-beta T cell activation	5/96	181/18888	0.00231314	0.0867129	0.079477	IL18/HLA-DRA/HLA-DRB3/HMGB1/WDFY4	5
GO:0002706	BP	GO:0002706	regulation of lymphocyte mediated immunity	5/96	186/18888	0.00260265	0.094833	0.0869194	IL18/HLA-DRA/PTPN6/HLA-DRB3/HMGB1	5
GO:0002443	BP	GO:0002443	leukocyte mediated immunity	8/96	469/18888	0.0026796	0.094833	0.0869194	IL18/HLA-DRA/PTPN6/HLA-DRB3/HMGB1/CD40/IGHV2-5/PIK3CD	8
GO:0046634	BP	GO:0046634	regulation of alpha-beta T cell activation	4/96	115/18888	0.00281666	0.094833	0.0869194	IL18/HLA-DRA/HLA-DRB3/HMGB1	4
GO:0002449	BP	GO:0002449	lymphocyte mediated immunity	7/96	372/18888	0.00288786	0.094833	0.0869194	IL18/HLA-DRA/PTPN6/HLA-DRB3/HMGB1/CD40/IGHV2-5	7
GO:0006266	BP	GO:0006266	DNA ligation	2/96	16/18888	0.00292866	0.094833	0.0869194	HMGB1/LIG1	2
GO:0002822	BP	GO:0002822	regulation of adaptive immune response based on somatic recombination of immune receptors built from immunoglobulin superfamily domains	5/96	192/18888	0.0029838	0.094833	0.0869194	IL18/HLA-DRA/PTPN6/HLA-DRB3/HMGB1	5
GO:0044793	BP	GO:0044793	negative regulation by host of viral process	2/96	17/18888	0.00330819	0.0987056	0.0904689	ZBED1/NUCKS1	2
GO:1901096	BP	GO:1901096	regulation of autophagosome maturation	2/96	17/18888	0.00330819	0.0987056	0.0904689	RUBCN/TECPR1	2
GO:0042613	CC	GO:0042613	MHC class II protein complex	4/98	17/19894	1.25441e-06	0.000227049	0.000200706	HLA-DQB1/HLA-DRA/HLA-DMA/HLA-DRB3	4
GO:0042611	CC	GO:0042611	MHC protein complex	4/98	25/19894	6.46874e-06	0.000585421	0.000517499	HLA-DQB1/HLA-DRA/HLA-DMA/HLA-DRB3	4
GO:0005767	CC	GO:0005767	secondary lysosome	3/98	22/19894	0.000166775	0.0100621	0.00889469	HLA-DRA/MPEG1/HLA-DRB3	3
GO:0098553	CC	GO:0098553	lumenal side of endoplasmic reticulum membrane	3/98	29/19894	0.00038594	0.0174638	0.0154376	HLA-DQB1/HLA-DRA/HLA-DRB3	3
GO:0005770	CC	GO:0005770	late endosome	7/98	314/19894	0.000926381	0.0272141	0.0240566	HLA-DQB1/RUBCN/HLA-DRA/HLA-DMA/GIMAP5/HLA-DRB3/ANKRD13A	7
GO:0098576	CC	GO:0098576	lumenal side of membrane	3/98	39/19894	0.000931455	0.0272141	0.0240566	HLA-DQB1/HLA-DRA/HLA-DRB3	3
GO:0045334	CC	GO:0045334	clathrin-coated endocytic vesicle	4/98	93/19894	0.00115597	0.0272141	0.0240566	CEMIP/HLA-DQB1/HLA-DRA/HLA-DRB3	4
GO:0030134	CC	GO:0030134	COPII-coated ER to Golgi transport vesicle	4/98	94/19894	0.00120283	0.0272141	0.0240566	HLA-DQB1/HLA-DRA/HLA-DRB3/CNIH4	4
GO:0005765	CC	GO:0005765	lysosomal membrane	8/98	443/19894	0.00155521	0.0280321	0.0247798	HLA-DQB1/HLA-DRA/HLA-DMA/MPEG1/GIMAP5/HLA-DRB3/TECPR1/SLC2A6	8
GO:0098852	CC	GO:0098852	lytic vacuole membrane	8/98	443/19894	0.00155521	0.0280321	0.0247798	HLA-DQB1/HLA-DRA/HLA-DMA/MPEG1/GIMAP5/HLA-DRB3/TECPR1/SLC2A6	8
GO:0031902	CC	GO:0031902	late endosome membrane	5/98	174/19894	0.00170361	0.0280321	0.0247798	HLA-DQB1/HLA-DRA/HLA-DMA/GIMAP5/HLA-DRB3	5
GO:0044754	CC	GO:0044754	autolysosome	2/98	15/19894	0.00241886	0.0361732	0.0319763	HLA-DRA/HLA-DRB3	2
GO:0000421	CC	GO:0000421	autophagosome membrane	3/98	57/19894	0.00279731	0.0361732	0.0319763	HLA-DRA/HLA-DRB3/TECPR1	3
GO:0005774	CC	GO:0005774	vacuolar membrane	8/98	487/19894	0.00279793	0.0361732	0.0319763	HLA-DQB1/HLA-DRA/HLA-DMA/MPEG1/GIMAP5/HLA-DRB3/TECPR1/SLC2A6	8
GO:0012507	CC	GO:0012507	ER to Golgi transport vesicle membrane	3/98	64/19894	0.0038855	0.0468851	0.0414454	HLA-DQB1/HLA-DRA/HLA-DRB3	3
GO:0030665	CC	GO:0030665	clathrin-coated vesicle membrane	4/98	138/19894	0.00484024	0.0547552	0.0484024	CEMIP/HLA-DQB1/HLA-DRA/HLA-DRB3	4
GO:0030669	CC	GO:0030669	clathrin-coated endocytic vesicle membrane	3/98	75/19894	0.0060568	0.0644871	0.0570051	HLA-DQB1/HLA-DRA/HLA-DRB3	3
GO:0000794	CC	GO:0000794	condensed nuclear chromosome	3/98	81/19894	0.00749245	0.0753407	0.0665995	NCAPG2/NCAPG/NCAPD2	3
GO:0023026	MF	GO:0023026	MHC class II protein complex binding	4/98	27/18522	1.17779e-05	0.00212244	0.00195157	HLA-DQB1/HLA-DRA/HLA-DMA/HLA-DRB3	4
GO:0032395	MF	GO:0032395	MHC class II receptor activity	3/98	10/18522	1.67782e-05	0.00212244	0.00195157	HLA-DQB1/HLA-DRA/HLA-DRB3	3
GO:0023023	MF	GO:0023023	MHC protein complex binding	4/98	37/18522	4.2562e-05	0.0035894	0.00330042	HLA-DQB1/HLA-DRA/HLA-DMA/HLA-DRB3	4
GO:0042605	MF	GO:0042605	peptide antigen binding	4/98	47/18522	0.000110384	0.00698176	0.00641968	HLA-DQB1/HLA-DRA/HLA-DMA/HLA-DRB3	4
GO:0140996	MF	GO:0140996	histone H3 kinase activity	2/98	11/18522	0.0014774	0.0747566	0.0687381	VRK1/RPS6KA5	2
GO:0042393	MF	GO:0042393	histone binding	6/98	252/18522	0.00221645	0.0790259	0.0726637	NCAPG2/AASS/NCAPD2/KDM1B/PHC3/VRK1	6
GO:0015929	MF	GO:0015929	hexosaminidase activity	2/98	14/18522	0.00241928	0.0790259	0.0726637	CEMIP/HEXD	2
GO:0003823	MF	GO:0003823	antigen binding	5/98	177/18522	0.00249884	0.0790259	0.0726637	HLA-DQB1/HLA-DRA/HLA-DMA/HLA-DRB3/IGHV2-5	5

## Sheet: Table S6
Table S6. GO enrichment analysis of up-regulated DEPs shared by OBC-LN and Non-OBC-LN.
GO Term	ONTOLOGY	ID	Description	GeneRatio	BgRatio	pvalue	p.adjust	qvalue	geneID	Count
GO:0050851	BP	GO:0050851	antigen receptor-mediated signaling pathway	15/60	208/18888	8.78233e-17	9.91526e-14	7.3032e-14	LIME1/THEMIS/CD3E/SH2D1A/MS4A1/CD247/ZAP70/HLA-DPB1/PTPRC/LCK/FYB1/PRKCH/CSK/INPP5D/DGKZ	15
GO:0050852	BP	GO:0050852	T cell receptor signaling pathway	13/60	146/18888	7.73052e-16	4.36388e-13	3.21427e-13	LIME1/THEMIS/CD3E/SH2D1A/CD247/ZAP70/HLA-DPB1/PTPRC/LCK/FYB1/CSK/INPP5D/DGKZ	13
GO:0002429	BP	GO:0002429	immune response-activating cell surface receptor signaling pathway	16/60	332/18888	4.30503e-15	1.62013e-12	1.19332e-12	LIME1/THEMIS/CD3E/SH2D1A/MS4A1/CD247/MYO1G/ZAP70/HLA-DPB1/PTPRC/LCK/FYB1/PRKCH/CSK/INPP5D/DGKZ	16
GO:0002768	BP	GO:0002768	immune response-regulating cell surface receptor signaling pathway	16/60	360/18888	1.52092e-14	4.29279e-12	3.16191e-12	LIME1/THEMIS/CD3E/SH2D1A/MS4A1/CD247/MYO1G/ZAP70/HLA-DPB1/PTPRC/LCK/FYB1/PRKCH/CSK/INPP5D/DGKZ	16
GO:0050867	BP	GO:0050867	positive regulation of cell activation	16/60	380/18888	3.51782e-14	7.87705e-12	5.80194e-12	CD3E/CD74/CD27/ZAP70/HLA-DPB1/HLA-DPA1/PTPRC/RASAL3/LCK/CD4/RUNX3/CSK/INPP5D/PLEK/HLA-DQA1/CORO1A	16
GO:0050870	BP	GO:0050870	positive regulation of T cell activation	14/60	253/18888	4.18621e-14	7.87705e-12	5.80194e-12	CD3E/CD74/CD27/ZAP70/HLA-DPB1/HLA-DPA1/PTPRC/RASAL3/LCK/CD4/RUNX3/CSK/HLA-DQA1/CORO1A	14
GO:0051251	BP	GO:0051251	positive regulation of lymphocyte activation	15/60	328/18888	7.52181e-14	1.21316e-11	8.93568e-12	CD3E/CD74/CD27/ZAP70/HLA-DPB1/HLA-DPA1/PTPRC/RASAL3/LCK/CD4/RUNX3/CSK/INPP5D/HLA-DQA1/CORO1A	15
GO:1903039	BP	GO:1903039	positive regulation of leukocyte cell-cell adhesion	14/60	277/18888	1.4551e-13	2.05351e-11	1.51254e-11	CD3E/CD74/CD27/ZAP70/HLA-DPB1/HLA-DPA1/PTPRC/RASAL3/LCK/CD4/RUNX3/CSK/HLA-DQA1/CORO1A	14
GO:0002696	BP	GO:0002696	positive regulation of leukocyte activation	15/60	362/18888	3.15346e-13	3.95584e-11	2.91372e-11	CD3E/CD74/CD27/ZAP70/HLA-DPB1/HLA-DPA1/PTPRC/RASAL3/LCK/CD4/RUNX3/CSK/INPP5D/HLA-DQA1/CORO1A	15
GO:0050863	BP	GO:0050863	regulation of T cell activation	15/60	382/18888	6.85738e-13	7.74198e-11	5.70245e-11	CD3E/CD74/CD27/ZAP70/HLA-DPB1/SIT1/HLA-DPA1/PTPRC/RASAL3/LCK/CD4/RUNX3/CSK/HLA-DQA1/CORO1A	15
GO:0022409	BP	GO:0022409	positive regulation of cell-cell adhesion	14/60	325/18888	1.2831e-12	1.26082e-10	9.28676e-11	CD3E/CD74/CD27/ZAP70/HLA-DPB1/HLA-DPA1/PTPRC/RASAL3/LCK/CD4/RUNX3/CSK/HLA-DQA1/CORO1A	14
GO:0043383	BP	GO:0043383	negative T cell selection	6/60	13/18888	1.34011e-12	1.26082e-10	9.28676e-11	THEMIS/CD3E/CD74/ZAP70/PTPRC/DOCK2	6
GO:0002757	BP	GO:0002757	immune response-activating signaling pathway	16/60	500/18888	2.34654e-12	2.03788e-10	1.50102e-10	LIME1/THEMIS/CD3E/SH2D1A/MS4A1/CD247/MYO1G/ZAP70/HLA-DPB1/PTPRC/LCK/FYB1/PRKCH/CSK/INPP5D/DGKZ	16
GO:0007159	BP	GO:0007159	leukocyte cell-cell adhesion	15/60	419/18888	2.58638e-12	2.08573e-10	1.53627e-10	CD3E/ITGAL/CD74/CD27/ZAP70/HLA-DPB1/HLA-DPA1/PTPRC/RASAL3/LCK/CD4/RUNX3/CSK/HLA-DQA1/CORO1A	15
GO:0030098	BP	GO:0030098	lymphocyte differentiation	15/60	432/18888	4.00167e-12	3.01193e-10	2.21847e-10	THEMIS/CD3E/IKZF3/MS4A1/CD74/CD27/ZAP70/IKZF1/PTPRC/LCK/STAT4/CD4/DOCK2/RUNX3/INPP5D	15
GO:1903037	BP	GO:1903037	regulation of leukocyte cell-cell adhesion	14/60	382/18888	1.12792e-11	7.95886e-10	5.8622e-10	CD3E/CD74/CD27/ZAP70/HLA-DPB1/HLA-DPA1/PTPRC/RASAL3/LCK/CD4/RUNX3/CSK/HLA-DQA1/CORO1A	14
GO:1903131	BP	GO:1903131	mononuclear cell differentiation	15/60	484/18888	2.00814e-11	1.33364e-09	9.82311e-10	THEMIS/CD3E/IKZF3/MS4A1/CD74/CD27/ZAP70/IKZF1/PTPRC/LCK/STAT4/CD4/DOCK2/RUNX3/INPP5D	15
GO:0046651	BP	GO:0046651	lymphocyte proliferation	12/60	308/18888	1.98574e-10	1.20746e-08	8.89367e-09	CD3E/IKZF3/MS4A1/CD74/ZAP70/HLA-DPB1/HLA-DPA1/PTPRC/RASAL3/DOCK2/INPP5D/CORO1A	12
GO:0045060	BP	GO:0045060	negative thymic T cell selection	5/60	12/18888	2.12389e-10	1.20746e-08	8.89367e-09	CD3E/CD74/ZAP70/PTPRC/DOCK2	5
GO:0030217	BP	GO:0030217	T cell differentiation	12/60	310/18888	2.13898e-10	1.20746e-08	8.89367e-09	THEMIS/CD3E/IKZF3/CD74/CD27/ZAP70/PTPRC/LCK/STAT4/CD4/DOCK2/RUNX3	12
GO:0032943	BP	GO:0032943	mononuclear cell proliferation	12/60	315/18888	2.57005e-10	1.35813e-08	1.00035e-08	CD3E/IKZF3/MS4A1/CD74/ZAP70/HLA-DPB1/HLA-DPA1/PTPRC/RASAL3/DOCK2/INPP5D/CORO1A	12
GO:0045785	BP	GO:0045785	positive regulation of cell adhesion	14/60	485/18888	2.64648e-10	1.35813e-08	1.00035e-08	CD3E/CD74/CD27/ZAP70/HLA-DPB1/HLA-DPA1/PTPRC/RASAL3/LCK/CD4/RUNX3/CSK/HLA-DQA1/CORO1A	14
GO:0022407	BP	GO:0022407	regulation of cell-cell adhesion	14/60	496/18888	3.54639e-10	1.74081e-08	1.28222e-08	CD3E/CD74/CD27/ZAP70/HLA-DPB1/HLA-DPA1/PTPRC/RASAL3/LCK/CD4/RUNX3/CSK/HLA-DQA1/CORO1A	14
GO:0045058	BP	GO:0045058	T cell selection	7/60	56/18888	4.67114e-10	2.19738e-08	1.61851e-08	THEMIS/CD3E/CD74/ZAP70/PTPRC/CD4/DOCK2	7
GO:0045059	BP	GO:0045059	positive thymic T cell selection	5/60	15/18888	7.9946e-10	3.61036e-08	2.65926e-08	CD3E/CD74/ZAP70/PTPRC/DOCK2	5
GO:0070661	BP	GO:0070661	leukocyte proliferation	12/60	352/18888	9.12716e-10	3.96329e-08	2.91921e-08	CD3E/IKZF3/MS4A1/CD74/ZAP70/HLA-DPB1/HLA-DPA1/PTPRC/RASAL3/DOCK2/INPP5D/CORO1A	12
GO:0050670	BP	GO:0050670	regulation of lymphocyte proliferation	10/60	237/18888	3.48339e-09	1.45657e-07	1.07286e-07	CD3E/IKZF3/CD74/ZAP70/HLA-DPB1/HLA-DPA1/PTPRC/RASAL3/INPP5D/CORO1A	10
GO:0032944	BP	GO:0032944	regulation of mononuclear cell proliferation	10/60	241/18888	4.09148e-09	1.64974e-07	1.21514e-07	CD3E/IKZF3/CD74/ZAP70/HLA-DPB1/HLA-DPA1/PTPRC/RASAL3/INPP5D/CORO1A	10
GO:0043368	BP	GO:0043368	positive T cell selection	6/60	43/18888	4.42312e-09	1.72197e-07	1.26834e-07	THEMIS/CD3E/CD74/ZAP70/PTPRC/DOCK2	6
GO:0070663	BP	GO:0070663	regulation of leukocyte proliferation	10/60	267/18888	1.09023e-08	4.03188e-07	2.96973e-07	CD3E/IKZF3/CD74/ZAP70/HLA-DPB1/HLA-DPA1/PTPRC/RASAL3/INPP5D/CORO1A	10
GO:0045061	BP	GO:0045061	thymic T cell selection	5/60	24/18888	1.10707e-08	4.03188e-07	2.96973e-07	CD3E/CD74/ZAP70/PTPRC/DOCK2	5
GO:0050671	BP	GO:0050671	positive regulation of lymphocyte proliferation	8/60	143/18888	1.62711e-08	5.74064e-07	4.22834e-07	CD3E/CD74/ZAP70/HLA-DPB1/HLA-DPA1/PTPRC/RASAL3/CORO1A	8
GO:0032946	BP	GO:0032946	positive regulation of mononuclear cell proliferation	8/60	146/18888	1.91496e-08	6.55149e-07	4.82558e-07	CD3E/CD74/ZAP70/HLA-DPB1/HLA-DPA1/PTPRC/RASAL3/CORO1A	8
GO:0042102	BP	GO:0042102	positive regulation of T cell proliferation	7/60	104/18888	3.80208e-08	1.26251e-06	9.2992e-07	CD3E/ZAP70/HLA-DPB1/HLA-DPA1/PTPRC/RASAL3/CORO1A	7
GO:0070665	BP	GO:0070665	positive regulation of leukocyte proliferation	8/60	164/18888	4.74603e-08	1.53093e-06	1.12763e-06	CD3E/CD74/ZAP70/HLA-DPB1/HLA-DPA1/PTPRC/RASAL3/CORO1A	8
GO:0046631	BP	GO:0046631	alpha-beta T cell activation	8/60	181/18888	1.01868e-07	3.19469e-06	2.35309e-06	CD3E/CD247/ZAP70/PTPRC/RASAL3/STAT4/DOCK2/RUNX3	8
GO:0046633	BP	GO:0046633	alpha-beta T cell proliferation	5/60	46/18888	3.38457e-07	1.03275e-05	7.60685e-06	CD3E/ZAP70/PTPRC/RASAL3/DOCK2	5
GO:0042098	BP	GO:0042098	T cell proliferation	8/60	213/18888	3.54683e-07	1.05378e-05	7.76175e-06	CD3E/ZAP70/HLA-DPB1/HLA-DPA1/PTPRC/RASAL3/DOCK2/CORO1A	8
GO:0046641	BP	GO:0046641	positive regulation of alpha-beta T cell proliferation	4/60	24/18888	9.32074e-07	2.69823e-05	1.98742e-05	CD3E/ZAP70/PTPRC/RASAL3	4
GO:0042129	BP	GO:0042129	regulation of T cell proliferation	7/60	181/18888	1.66267e-06	4.6929e-05	3.45661e-05	CD3E/ZAP70/HLA-DPB1/HLA-DPA1/PTPRC/RASAL3/CORO1A	7
GO:1902107	BP	GO:1902107	positive regulation of leukocyte differentiation	7/60	190/18888	2.29696e-06	6.17446e-05	4.54787e-05	CD74/CD27/ZAP70/PTPRC/CD4/RUNX3/INPP5D	7
GO:1903708	BP	GO:1903708	positive regulation of hemopoiesis	7/60	190/18888	2.29696e-06	6.17446e-05	4.54787e-05	CD74/CD27/ZAP70/PTPRC/CD4/RUNX3/INPP5D	7
GO:0050854	BP	GO:0050854	regulation of antigen receptor-mediated signaling pathway	5/60	68/18888	2.44003e-06	6.40649e-05	4.71878e-05	SH2D1A/PTPRC/LCK/PRKCH/DGKZ	5
GO:0042113	BP	GO:0042113	B cell activation	8/60	278/18888	2.62634e-06	6.73895e-05	4.96365e-05	IKZF3/MS4A1/CD74/CD27/ZAP70/PTPRC/TBC1D10C/INPP5D	8
GO:0019886	BP	GO:0019886	antigen processing and presentation of exogenous peptide antigen via MHC class II	4/60	31/18888	2.71454e-06	6.81048e-05	5.01635e-05	CD74/HLA-DPB1/HLA-DPA1/HLA-DQA1	4
GO:0046635	BP	GO:0046635	positive regulation of alpha-beta T cell activation	5/60	73/18888	3.47349e-06	8.39568e-05	6.18394e-05	CD3E/ZAP70/PTPRC/RASAL3/RUNX3	5
GO:0050864	BP	GO:0050864	regulation of B cell activation	6/60	130/18888	3.4951e-06	8.39568e-05	6.18394e-05	IKZF3/CD74/CD27/PTPRC/TBC1D10C/INPP5D	6
GO:0045621	BP	GO:0045621	positive regulation of lymphocyte differentiation	6/60	133/18888	3.98912e-06	9.38275e-05	6.91098e-05	CD74/CD27/ZAP70/PTPRC/RUNX3/INPP5D	6
GO:0002495	BP	GO:0002495	antigen processing and presentation of peptide antigen via MHC class II	4/60	35/18888	4.47455e-06	0.000103097	7.59375e-05	CD74/HLA-DPB1/HLA-DPA1/HLA-DQA1	4
GO:0050853	BP	GO:0050853	B cell receptor signaling pathway	5/60	78/18888	4.82314e-06	0.000108907	8.02164e-05	LIME1/MS4A1/PTPRC/LCK/PRKCH	5
GO:0045619	BP	GO:0045619	regulation of lymphocyte differentiation	7/60	215/18888	5.19903e-06	0.000115092	8.47726e-05	IKZF3/CD74/CD27/ZAP70/PTPRC/RUNX3/INPP5D	7
GO:0002504	BP	GO:0002504	antigen processing and presentation of peptide or polysaccharide antigen via MHC class II	4/60	37/18888	5.61733e-06	0.000121961	8.98318e-05	CD74/HLA-DPB1/HLA-DPA1/HLA-DQA1	4
GO:0033077	BP	GO:0033077	T cell differentiation in thymus	5/60	87/18888	8.25947e-06	0.000175942	0.000129592	CD3E/CD74/ZAP70/PTPRC/DOCK2	5
GO:0002478	BP	GO:0002478	antigen processing and presentation of exogenous peptide antigen	4/60	41/18888	8.53203e-06	0.000178383	0.00013139	CD74/HLA-DPB1/HLA-DPA1/HLA-DQA1	4
GO:1902105	BP	GO:1902105	regulation of leukocyte differentiation	8/60	328/18888	8.85744e-06	0.000181819	0.000133921	IKZF3/CD74/CD27/ZAP70/PTPRC/CD4/RUNX3/INPP5D	8
GO:0006909	BP	GO:0006909	phagocytosis	7/60	237/18888	9.83065e-06	0.000198193	0.000145981	ITGAL/MYO1G/PTPRC/ARHGAP25/DOCK2/CSK/CORO1A	7
GO:0046640	BP	GO:0046640	regulation of alpha-beta T cell proliferation	4/60	43/18888	1.03482e-05	0.000204966	0.00015097	CD3E/ZAP70/PTPRC/RASAL3	4
GO:0050848	BP	GO:0050848	regulation of calcium-mediated signaling	5/60	94/18888	1.20634e-05	0.00023482	0.00017296	CD3E/ZAP70/TBC1D10C/CD4/PLEK	5
GO:0002399	BP	GO:0002399	MHC class II protein complex assembly	3/60	16/18888	1.65708e-05	0.000311807	0.000229666	HLA-DPB1/HLA-DPA1/HLA-DQA1	3
GO:0002503	BP	GO:0002503	peptide antigen assembly with MHC class II protein complex	3/60	16/18888	1.65708e-05	0.000311807	0.000229666	HLA-DPB1/HLA-DPA1/HLA-DQA1	3
GO:0019884	BP	GO:0019884	antigen processing and presentation of exogenous antigen	4/60	50/18888	1.89934e-05	0.000351534	0.000258927	CD74/HLA-DPB1/HLA-DPA1/HLA-DQA1	4
GO:0042100	BP	GO:0042100	B cell proliferation	5/60	104/18888	1.97265e-05	0.000359214	0.000264583	IKZF3/MS4A1/CD74/PTPRC/INPP5D	5
GO:0046634	BP	GO:0046634	regulation of alpha-beta T cell activation	5/60	115/18888	3.20556e-05	0.000574456	0.000423123	CD3E/ZAP70/PTPRC/RASAL3/RUNX3	5
GO:0045655	BP	GO:0045655	regulation of monocyte differentiation	3/60	20/18888	3.34295e-05	0.000589717	0.000434364	CD74/CD4/INPP5D	3
GO:0045582	BP	GO:0045582	positive regulation of T cell differentiation	5/60	119/18888	3.77783e-05	0.000655713	0.000482973	CD74/CD27/ZAP70/PTPRC/RUNX3	5
GO:0002396	BP	GO:0002396	MHC protein complex assembly	3/60	21/18888	3.8913e-05	0.000655713	0.000482973	HLA-DPB1/HLA-DPA1/HLA-DQA1	3
GO:0002501	BP	GO:0002501	peptide antigen assembly with MHC protein complex	3/60	21/18888	3.8913e-05	0.000655713	0.000482973	HLA-DPB1/HLA-DPA1/HLA-DQA1	3
GO:0030888	BP	GO:0030888	regulation of B cell proliferation	4/60	64/18888	5.06923e-05	0.000841641	0.000619921	IKZF3/CD74/PTPRC/INPP5D	4
GO:1903706	BP	GO:1903706	regulation of hemopoiesis	8/60	424/18888	5.55951e-05	0.000909665	0.000670025	IKZF3/CD74/CD27/ZAP70/PTPRC/CD4/RUNX3/INPP5D	8
GO:0046629	BP	GO:0046629	gamma-delta T cell activation	3/60	26/18888	7.52152e-05	0.00121311	0.000893534	CD3E/CD247/PTPRC	3
GO:0048002	BP	GO:0048002	antigen processing and presentation of peptide antigen	4/60	72/18888	8.05407e-05	0.00128071	0.000943323	CD74/HLA-DPB1/HLA-DPA1/HLA-DQA1	4
GO:0010720	BP	GO:0010720	positive regulation of cell development	8/60	454/18888	8.96096e-05	0.00138656	0.00102129	CD74/CD27/ZAP70/PTPRC/PRKCH/CD4/RUNX3/INPP5D	8
GO:0072678	BP	GO:0072678	T cell migration	4/60	74/18888	8.96536e-05	0.00138656	0.00102129	ITGAL/MYO1G/ZAP70/CORO1A	4
GO:0019722	BP	GO:0019722	calcium-mediated signaling	6/60	232/18888	9.26154e-05	0.00141301	0.00104077	CD3E/ZAP70/PTPRC/TBC1D10C/CD4/PLEK	6
GO:0050857	BP	GO:0050857	positive regulation of antigen receptor-mediated signaling pathway	3/60	28/18888	9.43437e-05	0.00142019	0.00104606	PTPRC/LCK/PRKCH	3
GO:0038094	BP	GO:0038094	Fc-gamma receptor signaling pathway	3/60	30/18888	0.000116394	0.00172907	0.00127357	CD247/MYO1G/LCK	3
GO:0002431	BP	GO:0002431	Fc receptor mediated stimulatory signaling pathway	3/60	31/18888	0.000128574	0.0018852	0.00138857	MYO1G/PTPRC/CSK	3
GO:0030183	BP	GO:0030183	B cell differentiation	5/60	155/18888	0.000132427	0.0019168	0.00141185	IKZF3/MS4A1/CD27/PTPRC/INPP5D	5
GO:0051345	BP	GO:0051345	positive regulation of hydrolase activity	8/60	482/18888	0.000135479	0.00193615	0.00142609	AGAP2/ATP2A3/PTPRC/LCK/ARHGAP25/ARHGAP45/TBC1D10C/PLEK	8
GO:0050871	BP	GO:0050871	positive regulation of B cell activation	4/60	83/18888	0.000140167	0.0019781	0.001457	CD74/CD27/PTPRC/INPP5D	4
GO:0032743	BP	GO:0032743	positive regulation of interleukin-2 production	3/60	34/18888	0.00017001	0.00235413	0.00173397	CD3E/PTPRC/CD4	3
GO:0002449	BP	GO:0002449	lymphocyte mediated immunity	7/60	372/18888	0.000170982	0.00235413	0.00173397	SH2D1A/MYO1G/CD74/CD27/PTPRC/INPP5D/CORO1A	7
GO:0007264	BP	GO:0007264	small GTPase-mediated signal transduction	8/60	500/18888	0.000174138	0.00236869	0.00174469	DOK2/ARHGAP31/RASAL3/ARHGAP25/ARHGAP45/DOCK2/FGD2/GRAP	8
GO:0030224	BP	GO:0030224	monocyte differentiation	3/60	35/18888	0.000185528	0.00246425	0.00181508	CD74/CD4/INPP5D	3
GO:0045577	BP	GO:0045577	regulation of B cell differentiation	3/60	35/18888	0.000185528	0.00246425	0.00181508	IKZF3/CD27/INPP5D	3
GO:0018108	BP	GO:0018108	peptidyl-tyrosine phosphorylation	6/60	269/18888	0.000207413	0.0027229	0.00200559	CD3E/CD74/ZAP70/PTPRC/LCK/CD4	6
GO:0002460	BP	GO:0002460	adaptive immune response based on somatic recombination of immune receptors built from immunoglobulin superfamily domains	7/60	385/18888	0.000211014	0.00273833	0.00201695	MYO1G/CD74/CD27/PTPRC/STAT4/CD4/INPP5D	7
GO:0018212	BP	GO:0018212	peptidyl-tyrosine modification	6/60	271/18888	0.000215871	0.00276952	0.00203993	CD3E/CD74/ZAP70/PTPRC/LCK/CD4	6
GO:0045580	BP	GO:0045580	regulation of T cell differentiation	5/60	183/18888	0.000286764	0.00360425	0.00265476	CD74/CD27/ZAP70/PTPRC/RUNX3	5
GO:0090630	BP	GO:0090630	activation of GTPase activity	4/60	100/18888	0.000287319	0.00360425	0.00265476	AGAP2/ARHGAP25/ARHGAP45/TBC1D10C	4
GO:0097553	BP	GO:0097553	calcium ion transmembrane import into cytosol	5/60	187/18888	0.000316806	0.00393048	0.00289504	LIME1/MS4A1/PTPRC/LCK/CORO1A	5
GO:0002695	BP	GO:0002695	negative regulation of leukocyte activation	5/60	192/18888	0.000357648	0.00438897	0.00323275	CD74/PTPRC/TBC1D10C/RUNX3/INPP5D	5
GO:0002366	BP	GO:0002366	leukocyte activation involved in immune response	6/60	301/18888	0.000378715	0.00459752	0.00338636	ITGAL/CD74/PTPRC/STAT4/DOCK2/CORO1A	6
GO:0051056	BP	GO:0051056	regulation of small GTPase mediated signal transduction	6/60	304/18888	0.000399193	0.00475977	0.00350587	ARHGAP31/RASAL3/ARHGAP25/ARHGAP45/DOCK2/FGD2	6
GO:0006816	BP	GO:0006816	calcium ion transport	7/60	428/18888	0.000400512	0.00475977	0.00350587	LIME1/ATP2A3/MS4A1/PTPRC/LCK/CD4/CORO1A	7
GO:0002263	BP	GO:0002263	cell activation involved in immune response	6/60	305/18888	0.000406208	0.00477718	0.00351869	ITGAL/CD74/PTPRC/STAT4/DOCK2/CORO1A	6
GO:0050856	BP	GO:0050856	regulation of T cell receptor signaling pathway	3/60	46/18888	0.00041975	0.00488554	0.00359851	SH2D1A/LCK/DGKZ	3
GO:0045657	BP	GO:0045657	positive regulation of monocyte differentiation	2/60	10/18888	0.00043929	0.00500968	0.00368995	CD74/CD4	2
GO:0060368	BP	GO:0060368	regulation of Fc receptor mediated stimulatory signaling pathway	2/60	10/18888	0.00043929	0.00500968	0.00368995	PTPRC/CSK	2
GO:0031295	BP	GO:0031295	T cell costimulation	3/60	48/18888	0.000476108	0.00537526	0.00395921	CD3E/LCK/CSK	3
GO:0031294	BP	GO:0031294	lymphocyte costimulation	3/60	49/18888	0.000506016	0.00565636	0.00416626	CD3E/LCK/CSK	3
GO:0019882	BP	GO:0019882	antigen processing and presentation	4/60	117/18888	0.000521853	0.0057762	0.00425453	CD74/HLA-DPB1/HLA-DPA1/HLA-DQA1	4
GO:0046834	BP	GO:0046834	lipid phosphorylation	2/60	11/18888	0.000535813	0.00587249	0.00432546	DGKB/DGKZ	2
GO:0048872	BP	GO:0048872	homeostasis of number of cells	6/60	322/18888	0.000540956	0.00587249	0.00432546	CD74/SIT1/IKZF1/IREB2/INPP5D/CORO1A	6
GO:0002285	BP	GO:0002285	lymphocyte activation involved in immune response	5/60	212/18888	0.000562092	0.00604383	0.00445166	ITGAL/CD74/PTPRC/STAT4/CORO1A	5
GO:0050866	BP	GO:0050866	negative regulation of cell activation	5/60	215/18888	0.00059905	0.00638045	0.0046996	CD74/PTPRC/TBC1D10C/RUNX3/INPP5D	5
GO:0050850	BP	GO:0050850	positive regulation of calcium-mediated signaling	3/60	53/18888	0.000637621	0.00672779	0.00495544	CD3E/ZAP70/CD4	3
GO:0070588	BP	GO:0070588	calcium ion transmembrane transport	6/60	334/18888	0.000655379	0.00685114	0.00504629	LIME1/ATP2A3/MS4A1/PTPRC/LCK/CORO1A	6
GO:0072676	BP	GO:0072676	lymphocyte migration	4/60	125/18888	0.000669427	0.00691367	0.00509235	ITGAL/MYO1G/ZAP70/CORO1A	4
GO:0038093	BP	GO:0038093	Fc receptor signaling pathway	3/60	54/18888	0.000673608	0.00691367	0.00509235	CD247/MYO1G/LCK	3
GO:0002443	BP	GO:0002443	leukocyte mediated immunity	7/60	469/18888	0.000689862	0.0070167	0.00516824	SH2D1A/MYO1G/CD74/CD27/PTPRC/INPP5D/CORO1A	7
GO:0051209	BP	GO:0051209	release of sequestered calcium ion into cytosol	4/60	129/18888	0.000753328	0.00759381	0.00559332	LIME1/PTPRC/LCK/CORO1A	4
GO:0051283	BP	GO:0051283	negative regulation of sequestering of calcium ion	4/60	130/18888	0.000775413	0.00773159	0.0056948	LIME1/PTPRC/LCK/CORO1A	4
GO:0051651	BP	GO:0051651	maintenance of location in cell	5/60	228/18888	0.000780692	0.00773159	0.0056948	LIME1/PTPRC/LCK/CD4/CORO1A	5
GO:0051282	BP	GO:0051282	regulation of sequestering of calcium ion	4/60	132/18888	0.000820951	0.00805959	0.00593639	LIME1/PTPRC/LCK/CORO1A	4
GO:0070228	BP	GO:0070228	regulation of lymphocyte apoptotic process	3/60	58/18888	0.000830446	0.00808253	0.00595329	CD74/CD27/GIMAP8	3
GO:0046598	BP	GO:0046598	positive regulation of viral entry into host cell	2/60	14/18888	0.000881105	0.00843023	0.00620939	CD74/CD4	2
GO:0075294	BP	GO:0075294	positive regulation by symbiont of entry into host	2/60	14/18888	0.000881105	0.00843023	0.00620939	CD74/CD4	2
GO:0030168	BP	GO:0030168	platelet activation	4/60	136/18888	0.000917643	0.00863349	0.0063591	DGKB/LCK/PLEK/DGKZ	4
GO:0051208	BP	GO:0051208	sequestering of calcium ion	4/60	136/18888	0.000917643	0.00863349	0.0063591	LIME1/PTPRC/LCK/CORO1A	4
GO:0032623	BP	GO:0032623	interleukin-2 production	3/60	63/18888	0.0010568	0.00977974	0.00720339	CD3E/PTPRC/CD4	3
GO:0032663	BP	GO:0032663	regulation of interleukin-2 production	3/60	63/18888	0.0010568	0.00977974	0.00720339	CD3E/PTPRC/CD4	3
GO:0045579	BP	GO:0045579	positive regulation of B cell differentiation	2/60	16/18888	0.00115716	0.0105357	0.00776022	CD27/INPP5D	2
GO:0045779	BP	GO:0045779	negative regulation of bone resorption	2/60	16/18888	0.00115716	0.0105357	0.00776022	CSK/INPP5D	2
GO:0046851	BP	GO:0046851	negative regulation of bone remodeling	2/60	18/18888	0.00146936	0.0132712	0.0097751	CSK/INPP5D	2
GO:0050900	BP	GO:0050900	leukocyte migration	6/60	396/18888	0.0015756	0.0141179	0.0103987	ITGAL/MYO1G/CD74/ZAP70/LCK/CORO1A	6
GO:0070373	BP	GO:0070373	negative regulation of ERK1 and ERK2 cascade	3/60	74/18888	0.00168295	0.014961	0.0110197	PTPRC/TBC1D10C/CSK	3
GO:0002260	BP	GO:0002260	lymphocyte homeostasis	3/60	76/18888	0.00181693	0.016021	0.0118005	CD74/SIT1/CORO1A	3
GO:0050731	BP	GO:0050731	positive regulation of peptidyl-tyrosine phosphorylation	4/60	164/18888	0.00183057	0.016021	0.0118005	CD3E/CD74/PTPRC/CD4	4
GO:0051250	BP	GO:0051250	negative regulation of lymphocyte activation	4/60	165/18888	0.00187164	0.0162545	0.0119725	CD74/TBC1D10C/RUNX3/INPP5D	4
GO:0032729	BP	GO:0032729	positive regulation of type II interferon production	3/60	77/18888	0.00188634	0.0162571	0.0119744	CD3E/HLA-DPB1/HLA-DPA1	3
GO:0034104	BP	GO:0034104	negative regulation of tissue remodeling	2/60	21/18888	0.00200445	0.0170152	0.0125328	CSK/INPP5D	2
GO:0050849	BP	GO:0050849	negative regulation of calcium-mediated signaling	2/60	21/18888	0.00200445	0.0170152	0.0125328	TBC1D10C/PLEK	2
GO:0070227	BP	GO:0070227	lymphocyte apoptotic process	3/60	79/18888	0.00203009	0.0171043	0.0125984	CD74/CD27/GIMAP8	3
GO:0043087	BP	GO:0043087	regulation of GTPase activity	5/60	298/18888	0.00254165	0.0212557	0.0156561	AGAP2/ARHGAP25/ARHGAP45/TBC1D10C/FGD2	5
GO:1903902	BP	GO:1903902	positive regulation of viral life cycle	2/60	24/18888	0.00261834	0.0217361	0.01601	CD74/CD4	2
GO:0006874	BP	GO:0006874	intracellular calcium ion homeostasis	5/60	302/18888	0.00269204	0.0221847	0.0163404	LIME1/ATP2A3/PTPRC/LCK/CORO1A	5
GO:0050860	BP	GO:0050860	negative regulation of T cell receptor signaling pathway	2/60	25/18888	0.00284023	0.0231538	0.0170542	SH2D1A/DGKZ	2
GO:2000106	BP	GO:2000106	regulation of leukocyte apoptotic process	3/60	89/18888	0.00285064	0.0231538	0.0170542	CD74/CD27/GIMAP8	3
GO:0006650	BP	GO:0006650	glycerophospholipid metabolic process	5/60	307/18888	0.002889	0.0232977	0.0171602	DGKB/PIK3C2B/INPP5D/PLEK/DGKZ	5
GO:0070372	BP	GO:0070372	regulation of ERK1 and ERK2 cascade	5/60	308/18888	0.00292961	0.0234577	0.017278	CD74/PTPRC/TBC1D10C/CD4/CSK	5
GO:0007205	BP	GO:0007205	protein kinase C-activating G protein-coupled receptor signaling pathway	2/60	27/18888	0.00330954	0.0259477	0.0191121	DGKB/DGKZ	2
GO:0031579	BP	GO:0031579	membrane raft organization	2/60	27/18888	0.00330954	0.0259477	0.0191121	PTPRC/DOCK2	2
GO:0046339	BP	GO:0046339	diacylglycerol metabolic process	2/60	27/18888	0.00330954	0.0259477	0.0191121	DGKB/DGKZ	2
GO:0010922	BP	GO:0010922	positive regulation of phosphatase activity	2/60	28/18888	0.00355686	0.0276945	0.0203987	PTPRC/PLEK	2
GO:0055074	BP	GO:0055074	calcium ion homeostasis	5/60	326/18888	0.00373355	0.028871	0.0212653	LIME1/ATP2A3/PTPRC/LCK/CORO1A	5
GO:0050764	BP	GO:0050764	regulation of phagocytosis	3/60	100/18888	0.00396002	0.030414	0.0224018	PTPRC/DOCK2/CSK	3
GO:0070371	BP	GO:0070371	ERK1 and ERK2 cascade	5/60	332/18888	0.00403367	0.0307704	0.0226643	CD74/PTPRC/TBC1D10C/CD4/CSK	5
GO:0071674	BP	GO:0071674	mononuclear cell migration	4/60	206/18888	0.00416024	0.0315229	0.0232186	ITGAL/MYO1G/ZAP70/CORO1A	4
GO:0051235	BP	GO:0051235	maintenance of location	5/60	337/18888	0.00429669	0.0321888	0.0237091	LIME1/PTPRC/LCK/CD4/CORO1A	5
GO:0016064	BP	GO:0016064	immunoglobulin mediated immune response	4/60	208/18888	0.00430515	0.0321888	0.0237091	CD74/CD27/PTPRC/INPP5D	4
GO:0046474	BP	GO:0046474	glycerophospholipid biosynthetic process	4/60	210/18888	0.00445345	0.0330785	0.0243644	DGKB/PIK3C2B/INPP5D/DGKZ	4
GO:0045639	BP	GO:0045639	positive regulation of myeloid cell differentiation	3/60	105/18888	0.00453973	0.0334991	0.0246742	CD74/CD4/INPP5D	3
GO:0019724	BP	GO:0019724	B cell mediated immunity	4/60	212/18888	0.00460516	0.0335033	0.0246773	CD74/CD27/PTPRC/INPP5D	4
GO:0006654	BP	GO:0006654	phosphatidic acid biosynthetic process	2/60	32/18888	0.00462933	0.0335033	0.0246773	DGKB/DGKZ	2
GO:0045879	BP	GO:0045879	negative regulation of smoothened signaling pathway	2/60	32/18888	0.00462933	0.0335033	0.0246773	CD3E/ULK3	2
GO:0001776	BP	GO:0001776	leukocyte homeostasis	3/60	108/18888	0.00491096	0.0349207	0.0257213	CD74/SIT1/CORO1A	3
GO:0050858	BP	GO:0050858	negative regulation of antigen receptor-mediated signaling pathway	2/60	33/18888	0.00491798	0.0349207	0.0257213	SH2D1A/DGKZ	2
GO:0050869	BP	GO:0050869	negative regulation of B cell activation	2/60	33/18888	0.00491798	0.0349207	0.0257213	TBC1D10C/INPP5D	2
GO:0001819	BP	GO:0001819	positive regulation of cytokine production	6/60	500/18888	0.00499243	0.0352278	0.0259475	CD3E/CD74/HLA-DPB1/HLA-DPA1/PTPRC/CD4	6
GO:0070528	BP	GO:0070528	protein kinase C signaling	2/60	34/18888	0.00521472	0.0365678	0.0269345	PRKCH/PLEK	2
GO:0007229	BP	GO:0007229	integrin-mediated signaling pathway	3/60	111/18888	0.00530003	0.0369366	0.0272061	ITGAL/FYB1/PLEK	3
GO:1902106	BP	GO:1902106	negative regulation of leukocyte differentiation	3/60	112/18888	0.00543372	0.037636	0.0277213	CD74/RUNX3/INPP5D	3
GO:0050730	BP	GO:0050730	regulation of peptidyl-tyrosine phosphorylation	4/60	225/18888	0.005677	0.0390813	0.0287858	CD3E/CD74/PTPRC/CD4	4
GO:0007596	BP	GO:0007596	blood coagulation	4/60	226/18888	0.00576577	0.0394518	0.0290587	DGKB/LCK/PLEK/DGKZ	4
GO:0046473	BP	GO:0046473	phosphatidic acid metabolic process	2/60	36/18888	0.00583232	0.0396668	0.0292171	DGKB/DGKZ	2
GO:0071887	BP	GO:0071887	leukocyte apoptotic process	3/60	116/18888	0.00598877	0.0404869	0.0298212	CD74/CD27/GIMAP8	3
GO:0043547	BP	GO:0043547	positive regulation of GTPase activity	4/60	230/18888	0.00613012	0.0411054	0.0302767	AGAP2/ARHGAP25/ARHGAP45/TBC1D10C	4
GO:0070229	BP	GO:0070229	negative regulation of lymphocyte apoptotic process	2/60	37/18888	0.00615307	0.0411054	0.0302767	CD74/CD27	2
GO:0050817	BP	GO:0050817	coagulation	4/60	231/18888	0.00622355	0.0413317	0.0304434	DGKB/LCK/PLEK/DGKZ	4
GO:0007599	BP	GO:0007599	hemostasis	4/60	233/18888	0.00641326	0.0416987	0.0307137	DGKB/LCK/PLEK/DGKZ	4
GO:0032609	BP	GO:0032609	type II interferon production	3/60	119/18888	0.00642655	0.0416987	0.0307137	CD3E/HLA-DPB1/HLA-DPA1	3
GO:0032649	BP	GO:0032649	regulation of type II interferon production	3/60	119/18888	0.00642655	0.0416987	0.0307137	CD3E/HLA-DPB1/HLA-DPA1	3
GO:1903707	BP	GO:1903707	negative regulation of hemopoiesis	3/60	119/18888	0.00642655	0.0416987	0.0307137	CD74/RUNX3/INPP5D	3
GO:0007265	BP	GO:0007265	Ras protein signal transduction	3/60	120/18888	0.00657661	0.0421875	0.0310737	DOK2/RASAL3/GRAP	3
GO:0050892	BP	GO:0050892	intestinal absorption	2/60	39/18888	0.0068182	0.0432457	0.0318532	GCNT3/IREB2	2
GO:0070232	BP	GO:0070232	regulation of T cell apoptotic process	2/60	39/18888	0.0068182	0.0432457	0.0318532	CD27/GIMAP8	2
GO:0002573	BP	GO:0002573	myeloid leukocyte differentiation	4/60	239/18888	0.00700538	0.0441848	0.0325448	CD74/CD4/IREB2/INPP5D	4
GO:0002286	BP	GO:0002286	T cell activation involved in immune response	3/60	124/18888	0.00719773	0.0451457	0.0332527	ITGAL/CD74/STAT4	3
GO:0006644	BP	GO:0006644	phospholipid metabolic process	5/60	383/18888	0.00732081	0.0456455	0.0336207	DGKB/PIK3C2B/INPP5D/PLEK/DGKZ	5
GO:0046632	BP	GO:0046632	alpha-beta T cell differentiation	3/60	125/18888	0.00735826	0.0456455	0.0336207	ZAP70/STAT4/RUNX3	3
GO:0051924	BP	GO:0051924	regulation of calcium ion transport	4/60	247/18888	0.00784978	0.0480539	0.0353947	LIME1/MS4A1/CD4/CORO1A	4
GO:0002761	BP	GO:0002761	regulation of myeloid leukocyte differentiation	3/60	128/18888	0.00785257	0.0480539	0.0353947	CD74/CD4/INPP5D	3
GO:2000008	BP	GO:2000008	regulation of protein localization to cell surface	2/60	42/18888	0.0078742	0.0480539	0.0353947	CD247/KCNAB2	2
GO:0010959	BP	GO:0010959	regulation of metal ion transport	5/60	394/18888	0.00822065	0.0497578	0.0366497	LIME1/MS4A1/CD4/KCNAB2/CORO1A	5
GO:0045124	BP	GO:0045124	regulation of bone resorption	2/60	43/18888	0.00824155	0.0497578	0.0366497	CSK/INPP5D	2
GO:0008654	BP	GO:0008654	phospholipid biosynthetic process	4/60	253/18888	0.00852535	0.0511974	0.0377101	DGKB/PIK3C2B/INPP5D/DGKZ	4
GO:0030890	BP	GO:0030890	positive regulation of B cell proliferation	2/60	44/18888	0.00861649	0.0513489	0.0378217	CD74/PTPRC	2
GO:0045017	BP	GO:0045017	glycerolipid biosynthetic process	4/60	254/18888	0.00864153	0.0513489	0.0378217	DGKB/PIK3C2B/INPP5D/DGKZ	4
GO:0046486	BP	GO:0046486	glycerolipid metabolic process	5/60	400/18888	0.00874265	0.0516778	0.0380639	DGKB/PIK3C2B/INPP5D/PLEK/DGKZ	5
GO:0051259	BP	GO:0051259	protein complex oligomerization	4/60	258/18888	0.00911665	0.0536078	0.0394855	MS4A1/CD247/CD74/EVL	4
GO:0043029	BP	GO:0043029	T cell homeostasis	2/60	46/18888	0.00938893	0.0549228	0.0404541	SIT1/CORO1A	2
GO:0045581	BP	GO:0045581	negative regulation of T cell differentiation	2/60	49/18888	0.0106033	0.0613901	0.0452176	CD74/RUNX3	2
GO:0046596	BP	GO:0046596	regulation of viral entry into host cell	2/60	49/18888	0.0106033	0.0613901	0.0452176	CD74/CD4	2
GO:0001909	BP	GO:0001909	leukocyte mediated cytotoxicity	3/60	144/18888	0.010817	0.0619921	0.0456611	SH2D1A/PTPRC/CORO1A	3
GO:0034101	BP	GO:0034101	erythrocyte homeostasis	3/60	144/18888	0.010817	0.0619921	0.0456611	IKZF1/IREB2/INPP5D	3
GO:0046850	BP	GO:0046850	regulation of bone remodeling	2/60	51/18888	0.0114493	0.0652844	0.048086	CSK/INPP5D	2
GO:0030099	BP	GO:0030099	myeloid cell differentiation	5/60	439/18888	0.0127077	0.0717409	0.0528417	CD74/IKZF1/CD4/IREB2/INPP5D	5
GO:0035306	BP	GO:0035306	positive regulation of dephosphorylation	2/60	54/18888	0.0127723	0.0717409	0.0528417	PTPRC/PLEK	2
GO:0046638	BP	GO:0046638	positive regulation of alpha-beta T cell differentiation	2/60	54/18888	0.0127723	0.0717409	0.0528417	ZAP70/RUNX3	2
GO:0008064	BP	GO:0008064	regulation of actin polymerization or depolymerization	3/60	154/18888	0.0129569	0.0724178	0.0533402	PLEK/EVL/CORO1A	3
GO:0030832	BP	GO:0030832	regulation of actin filament length	3/60	157/18888	0.0136428	0.075027	0.0552621	PLEK/EVL/CORO1A	3
GO:0031529	BP	GO:0031529	ruffle organization	2/60	56/18888	0.0136896	0.075027	0.0552621	PLEK/EVL	2
GO:0052372	BP	GO:0052372	modulation by symbiont of entry into host	2/60	56/18888	0.0136896	0.075027	0.0552621	CD74/CD4	2
GO:0070231	BP	GO:0070231	T cell apoptotic process	2/60	56/18888	0.0136896	0.075027	0.0552621	CD27/GIMAP8	2
GO:0051058	BP	GO:0051058	negative regulation of small GTPase mediated signal transduction	2/60	57/18888	0.0141587	0.0768518	0.0566061	RASAL3/ARHGAP25	2
GO:2000107	BP	GO:2000107	negative regulation of leukocyte apoptotic process	2/60	57/18888	0.0141587	0.0768518	0.0566061	CD74/CD27	2
GO:0010921	BP	GO:0010921	regulation of phosphatase activity	2/60	59/18888	0.0151176	0.081275	0.0598641	PTPRC/PLEK	2
GO:0045620	BP	GO:0045620	negative regulation of lymphocyte differentiation	2/60	59/18888	0.0151176	0.081275	0.0598641	CD74/RUNX3	2
GO:0046488	BP	GO:0046488	phosphatidylinositol metabolic process	3/60	164/18888	0.0153225	0.0819864	0.0603881	PIK3C2B/INPP5D/PLEK	3
GO:0043030	BP	GO:0043030	regulation of macrophage activation	2/60	60/18888	0.0156073	0.0830555	0.0611756	CD74/PTPRC	2
GO:0033674	BP	GO:0033674	positive regulation of kinase activity	4/60	303/18888	0.0156695	0.0830555	0.0611756	AGAP2/CD74/PTPRC/CD4	4
GO:0032233	BP	GO:0032233	positive regulation of actin filament bundle assembly	2/60	61/18888	0.0161037	0.0849583	0.0625771	PLEK/EVL	2
GO:0007015	BP	GO:0007015	actin filament organization	5/60	467/18888	0.0162123	0.0851334	0.0627061	MYO1G/ARHGAP25/PLEK/EVL/CORO1A	5
GO:1903169	BP	GO:1903169	regulation of calcium ion transmembrane transport	3/60	168/18888	0.0163326	0.0853682	0.062879	LIME1/MS4A1/CORO1A	3
GO:0002763	BP	GO:0002763	positive regulation of myeloid leukocyte differentiation	2/60	62/18888	0.0166069	0.0854125	0.0629116	CD74/CD4	2
GO:0034113	BP	GO:0034113	heterotypic cell-cell adhesion	2/60	62/18888	0.0166069	0.0854125	0.0629116	PTPRC/LCK	2
GO:0043269	BP	GO:0043269	regulation of monoatomic ion transport	5/60	470/18888	0.0166225	0.0854125	0.0629116	LIME1/MS4A1/CD4/KCNAB2/CORO1A	5
GO:0016311	BP	GO:0016311	dephosphorylation	4/60	309/18888	0.0167194	0.0854125	0.0629116	PTPRC/PTPN7/INPP5D/PLEK	4
GO:1904062	BP	GO:1904062	regulation of monoatomic cation transmembrane transport	4/60	309/18888	0.0167194	0.0854125	0.0629116	LIME1/MS4A1/KCNAB2/CORO1A	4
GO:0043409	BP	GO:0043409	negative regulation of MAPK cascade	3/60	170/18888	0.0168514	0.0856995	0.063123	PTPRC/TBC1D10C/CSK	3
GO:0043410	BP	GO:0043410	positive regulation of MAPK cascade	5/60	475/18888	0.0173215	0.0876947	0.0645926	DOK2/CD74/CD27/PTPRC/CD4	5
GO:0048524	BP	GO:0048524	positive regulation of viral process	2/60	64/18888	0.0176332	0.0888744	0.0654615	CD74/CD4	2
GO:0043903	BP	GO:0043903	regulation of biological process involved in symbiotic interaction	2/60	65/18888	0.0181562	0.0911039	0.0671037	CD74/CD4	2
GO:0032635	BP	GO:0032635	interleukin-6 production	3/60	176/18888	0.0184631	0.0918276	0.0676367	CD74/CSK/INPP5D	3
GO:0032675	BP	GO:0032675	regulation of interleukin-6 production	3/60	176/18888	0.0184631	0.0918276	0.0676367	CD74/CSK/INPP5D	3
GO:0045453	BP	GO:0045453	bone resorption	2/60	66/18888	0.0186858	0.0923897	0.0680507	CSK/INPP5D	2
GO:0002262	BP	GO:0002262	myeloid cell homeostasis	3/60	177/18888	0.0187398	0.0923897	0.0680507	IKZF1/IREB2/INPP5D	3
GO:0006919	BP	GO:0006919	activation of cysteine-type endopeptidase activity involved in apoptotic process	2/60	68/18888	0.0197644	0.096181	0.0708433	ATP2A3/LCK	2
GO:0032715	BP	GO:0032715	negative regulation of interleukin-6 production	2/60	68/18888	0.0197644	0.096181	0.0708433	CSK/INPP5D	2
GO:0034394	BP	GO:0034394	protein localization to cell surface	2/60	68/18888	0.0197644	0.096181	0.0708433	CD247/KCNAB2	2
GO:0001912	BP	GO:0001912	positive regulation of leukocyte mediated cytotoxicity	2/60	69/18888	0.0203133	0.098428	0.0724984	SH2D1A/PTPRC	2
GO:0042613	CC	GO:0042613	MHC class II protein complex	4/60	17/19894	1.72742e-07	2.47021e-05	1.61832e-05	CD74/HLA-DPB1/HLA-DPA1/HLA-DQA1	4
GO:0042611	CC	GO:0042611	MHC protein complex	4/60	25/19894	9.01747e-07	6.44749e-05	4.22397e-05	CD74/HLA-DPB1/HLA-DPA1/HLA-DQA1	4
GO:0098553	CC	GO:0098553	lumenal side of endoplasmic reticulum membrane	4/60	29/19894	1.67789e-06	7.99794e-05	5.23973e-05	CD74/HLA-DPB1/HLA-DPA1/HLA-DQA1	4
GO:0030666	CC	GO:0030666	endocytic vesicle membrane	7/60	204/19894	2.62168e-06	8.83921e-05	5.79087e-05	CD74/HLA-DPB1/HLA-DPA1/CD4/HVCN1/HLA-DQA1/CORO1A	7
GO:0030669	CC	GO:0030669	clathrin-coated endocytic vesicle membrane	5/60	75/19894	3.09063e-06	8.83921e-05	5.79087e-05	CD74/HLA-DPB1/HLA-DPA1/CD4/HLA-DQA1	5
GO:0098576	CC	GO:0098576	lumenal side of membrane	4/60	39/19894	5.68127e-06	0.000135403	8.87075e-05	CD74/HLA-DPB1/HLA-DPA1/HLA-DQA1	4
GO:0045334	CC	GO:0045334	clathrin-coated endocytic vesicle	5/60	93/19894	8.92863e-06	0.000161326	0.00010569	CD74/HLA-DPB1/HLA-DPA1/CD4/HLA-DQA1	5
GO:0030139	CC	GO:0030139	endocytic vesicle	8/60	350/19894	9.77016e-06	0.000161326	0.00010569	CD74/HLA-DPB1/HLA-DPA1/PIK3C2B/CD4/HVCN1/HLA-DQA1/CORO1A	8
GO:0001772	CC	GO:0001772	immunological synapse	4/60	45/19894	1.01534e-05	0.000161326	0.00010569	CD3E/ZAP70/LCK/CORO1A	4
GO:0045121	CC	GO:0045121	membrane raft	7/60	286/19894	2.37435e-05	0.000315644	0.000206789	MS4A1/ZAP70/PTPRC/LCK/CD4/INPP5D/CD48	7
GO:0098857	CC	GO:0098857	membrane microdomain	7/60	287/19894	2.42803e-05	0.000315644	0.000206789	MS4A1/ZAP70/PTPRC/LCK/CD4/INPP5D/CD48	7
GO:0030027	CC	GO:0030027	lamellipodium	6/60	203/19894	3.31811e-05	0.000395408	0.000259045	ARHGAP31/MYO1G/FGD2/EVL/DGKZ/CORO1A	6
GO:0031252	CC	GO:0031252	cell leading edge	8/60	426/19894	3.99687e-05	0.000423762	0.000277621	ARHGAP31/MYO1G/ARHGAP45/FGD2/PLEK/EVL/DGKZ/CORO1A	8
GO:0012507	CC	GO:0012507	ER to Golgi transport vesicle membrane	4/60	64/19894	4.14872e-05	0.000423762	0.000277621	CD74/HLA-DPB1/HLA-DPA1/HLA-DQA1	4
GO:0030665	CC	GO:0030665	clathrin-coated vesicle membrane	5/60	138/19894	6.00419e-05	0.000572399	0.000374998	CD74/HLA-DPB1/HLA-DPA1/CD4/HLA-DQA1	5
GO:0001891	CC	GO:0001891	phagocytic cup	3/60	28/19894	8.09736e-05	0.000723702	0.000474122	MYO1G/ARHGAP25/CORO1A	3
GO:0030134	CC	GO:0030134	COPII-coated ER to Golgi transport vesicle	4/60	94/19894	0.000186145	0.00156581	0.00102582	CD74/HLA-DPB1/HLA-DPA1/HLA-DQA1	4
GO:0009897	CC	GO:0009897	external side of plasma membrane	7/60	405/19894	0.000209818	0.00166689	0.00109204	CD3E/MS4A1/ITGAL/CD74/CD27/PTPRC/CD4	7
GO:0032588	CC	GO:0032588	trans-Golgi network membrane	4/60	106/19894	0.000295181	0.00222163	0.00145546	CD74/HLA-DPB1/HLA-DPA1/HLA-DQA1	4
GO:0098562	CC	GO:0098562	cytoplasmic side of membrane	5/60	199/19894	0.000332886	0.00238014	0.00155931	ZAP70/PTPRC/RASAL3/PTPN7/KCNAB2	5
GO:0030662	CC	GO:0030662	coated vesicle membrane	5/60	205/19894	0.000381477	0.00259768	0.00170183	CD74/HLA-DPB1/HLA-DPA1/CD4/HLA-DQA1	5
GO:0098802	CC	GO:0098802	plasma membrane signaling receptor complex	6/60	325/19894	0.000432772	0.00281302	0.0018429	LIME1/CD3E/CD247/ITGAL/ZAP70/CD4	6
GO:0030136	CC	GO:0030136	clathrin-coated vesicle	5/60	218/19894	0.000505023	0.00313993	0.00205707	CD74/HLA-DPB1/HLA-DPA1/CD4/HLA-DQA1	5
GO:0042105	CC	GO:0042105	alpha-beta T cell receptor complex	2/60	12/19894	0.000579005	0.00344991	0.00226015	CD3E/CD247	2
GO:0005940	CC	GO:0005940	septin ring	2/60	14/19894	0.000795232	0.00437377	0.00286541	SEPTIN1/SEPTIN6	2
GO:0031105	CC	GO:0031105	septin complex	2/60	14/19894	0.000795232	0.00437377	0.00286541	SEPTIN1/SEPTIN6	2
GO:0032156	CC	GO:0032156	septin cytoskeleton	2/60	16/19894	0.00104459	0.00553248	0.00362452	SEPTIN1/SEPTIN6	2
GO:0042101	CC	GO:0042101	T cell receptor complex	4/60	150/19894	0.00109091	0.00557143	0.00365004	CD3E/CD247/ZAP70/CD4	4
GO:0042581	CC	GO:0042581	specific granule	4/60	160/19894	0.00138451	0.00675255	0.00442383	ITGAL/DOCK2/HVCN1/KCNAB2	4
GO:0009898	CC	GO:0009898	cytoplasmic side of plasma membrane	4/60	161/19894	0.00141662	0.00675255	0.00442383	ZAP70/PTPRC/PTPN7/KCNAB2	4
GO:0030133	CC	GO:0030133	transport vesicle	6/60	434/19894	0.00192802	0.00889379	0.00582663	CD74/HLA-DPB1/HLA-DPA1/SEPTIN1/SEPTIN6/HLA-DQA1	6
GO:0031256	CC	GO:0031256	leading edge membrane	4/60	179/19894	0.00208714	0.00932692	0.00611038	MYO1G/ARHGAP45/FGD2/PLEK	4
GO:0005938	CC	GO:0005938	cell cortex	5/60	309/19894	0.00237823	0.0103056	0.00675158	RASAL3/SEPTIN1/SEPTIN6/CORO1A/FNBP1	5
GO:0035579	CC	GO:0035579	specific granule membrane	3/60	91/19894	0.00262426	0.0105489	0.00691093	ITGAL/HVCN1/KCNAB2	3
GO:0030135	CC	GO:0030135	coated vesicle	5/60	317/19894	0.00265566	0.0105489	0.00691093	CD74/HLA-DPB1/HLA-DPA1/CD4/HLA-DQA1	5
GO:0030667	CC	GO:0030667	secretory granule membrane	5/60	317/19894	0.00265566	0.0105489	0.00691093	ITGAL/PTPRC/TBC1D10C/HVCN1/KCNAB2	5
GO:0032587	CC	GO:0032587	ruffle membrane	3/60	100/19894	0.00342663	0.0132435	0.00867625	ARHGAP45/FGD2/PLEK	3
GO:0008180	CC	GO:0008180	COP9 signalosome	2/60	36/19894	0.00527581	0.0198537	0.0130068	THEMIS/GRAP	2
GO:0030658	CC	GO:0030658	transport vesicle membrane	4/60	238/19894	0.00576784	0.0211487	0.0138553	CD74/HLA-DPB1/HLA-DPA1/HLA-DQA1	4
GO:0005802	CC	GO:0005802	trans-Golgi network	4/60	260/19894	0.00783982	0.0280273	0.0183617	CD74/HLA-DPB1/HLA-DPA1/HLA-DQA1	4
GO:0005770	CC	GO:0005770	late endosome	4/60	314/19894	0.0148561	0.0518152	0.0339459	CD74/HLA-DPB1/HLA-DPA1/HLA-DQA1	4
GO:0031902	CC	GO:0031902	late endosome membrane	3/60	174/19894	0.0156315	0.0532215	0.0348672	HLA-DPB1/HLA-DPA1/HLA-DQA1	3
GO:0001726	CC	GO:0001726	ruffle	3/60	182/19894	0.0176023	0.0585379	0.0383502	ARHGAP45/FGD2/PLEK	3
GO:0032153	CC	GO:0032153	cell division site	2/60	73/19894	0.0204951	0.0666089	0.0436378	SEPTIN1/SEPTIN6	2
GO:0031253	CC	GO:0031253	cell projection membrane	4/60	354/19894	0.0220184	0.0699696	0.0458395	ARHGAP45/TBC1D10C/FGD2/PLEK	4
GO:0030496	CC	GO:0030496	midbody	3/60	205/19894	0.0240102	0.0746404	0.0488995	AGAP2/SEPTIN1/SEPTIN6	3
GO:0030670	CC	GO:0030670	phagocytic vesicle membrane	2/60	81/19894	0.0248837	0.07571	0.0496002	HVCN1/CORO1A	2
GO:0098791	CC	GO:0098791	Golgi apparatus subcompartment	4/60	382/19894	0.0281053	0.0837305	0.0548547	CD74/HLA-DPB1/HLA-DPA1/HLA-DQA1	4
GO:0031094	CC	GO:0031094	platelet dense tubular network	1/60	11/19894	0.0326881	0.095396	0.0624972	ATP2A3	1
GO:0023026	MF	GO:0023026	MHC class II protein complex binding	6/60	27/18522	2.50935e-10	4.51684e-08	3.48668e-08	MS4A1/CD74/HLA-DPB1/HLA-DPA1/CD4/HLA-DQA1	6
GO:0023023	MF	GO:0023023	MHC protein complex binding	6/60	37/18522	1.92207e-09	1.72987e-07	1.33533e-07	MS4A1/CD74/HLA-DPB1/HLA-DPA1/CD4/HLA-DQA1	6
GO:0042608	MF	GO:0042608	T cell receptor binding	3/60	11/18522	5.23474e-06	0.000314085	0.000242451	CD3E/LCK/DOCK2	3
GO:0005096	MF	GO:0005096	GTPase activator activity	7/60	271/18522	2.64601e-05	0.0011907	0.00091914	AGAP2/ARHGAP31/RASAL3/ARHGAP25/ARHGAP45/TBC1D10C/DOCK2	7
GO:0030695	MF	GO:0030695	GTPase regulator activity	8/60	488/18522	0.000168485	0.00505455	0.00390176	AGAP2/ARHGAP31/RASAL3/ARHGAP25/ARHGAP45/TBC1D10C/DOCK2/FGD2	8
GO:0060589	MF	GO:0060589	nucleoside-triphosphatase regulator activity	8/60	488/18522	0.000168485	0.00505455	0.00390176	AGAP2/ARHGAP31/RASAL3/ARHGAP25/ARHGAP45/TBC1D10C/DOCK2/FGD2	8
GO:0001727	MF	GO:0001727	lipid kinase activity	3/60	41/18522	0.000315598	0.00774781	0.00598076	DGKB/PIK3C2B/DGKZ	3
GO:0004715	MF	GO:0004715	non-membrane spanning protein tyrosine kinase activity	3/60	45/18522	0.000416258	0.00774781	0.00598076	ZAP70/LCK/CSK	3
GO:0032395	MF	GO:0032395	MHC class II receptor activity	2/60	10/18522	0.000456675	0.00774781	0.00598076	HLA-DPA1/HLA-DQA1	2
GO:0001784	MF	GO:0001784	phosphotyrosine residue binding	3/60	47/18522	0.000473477	0.00774781	0.00598076	ZAP70/LCK/GRAP	3
GO:0042605	MF	GO:0042605	peptide antigen binding	3/60	47/18522	0.000473477	0.00774781	0.00598076	HLA-DPB1/HLA-DPA1/HLA-DQA1	3
GO:0004143	MF	GO:0004143	ATP-dependent diacylglycerol kinase activity	2/60	11/18522	0.000556996	0.00835493	0.00644942	DGKB/DGKZ	2
GO:0017124	MF	GO:0017124	SH3 domain binding	4/60	122/18522	0.000657137	0.0089807	0.00693247	CD3E/ARHGAP31/INPP5D/EVL	4
GO:1990782	MF	GO:1990782	protein tyrosine kinase binding	4/60	124/18522	0.000698499	0.0089807	0.00693247	DOK2/CD247/CD4/CSK	4
GO:0045309	MF	GO:0045309	protein phosphorylated amino acid binding	3/60	59/18522	0.000923441	0.0110813	0.00855398	ZAP70/LCK/GRAP	3
GO:0140375	MF	GO:0140375	immune receptor activity	4/60	151/18522	0.00145224	0.0163377	0.0126115	CD74/HLA-DPA1/CD4/HLA-DQA1	4
GO:0043548	MF	GO:0043548	phosphatidylinositol 3-kinase binding	2/60	25/18522	0.00295085	0.0312443	0.0241184	LCK/CORO1A	2
GO:0051219	MF	GO:0051219	phosphoprotein binding	3/60	93/18522	0.00340977	0.0340977	0.0263211	ZAP70/LCK/GRAP	3
GO:0005154	MF	GO:0005154	epidermal growth factor receptor binding	2/60	35/18522	0.0057322	0.0515898	0.0398237	MS4A1/GRAP	2
GO:0005525	MF	GO:0005525	GTP binding	5/60	380/18522	0.00767859	0.0613149	0.0473308	AGAP2/SEPTIN1/SEPTIN6/GIMAP8/GIMAP7	5
GO:0042169	MF	GO:0042169	SH2 domain binding	2/60	42/18522	0.00817532	0.0613149	0.0473308	SIT1/LCK	2
GO:0042287	MF	GO:0042287	MHC protein binding	2/60	42/18522	0.00817532	0.0613149	0.0473308	CD74/CD4	2
GO:0043028	MF	GO:0043028	cysteine-type endopeptidase regulator activity involved in apoptotic process	2/60	42/18522	0.00817532	0.0613149	0.0473308	ATP2A3/CD27	2
GO:0019001	MF	GO:0019001	guanyl nucleotide binding	5/60	401/18522	0.00955847	0.066174	0.0510817	AGAP2/SEPTIN1/SEPTIN6/GIMAP8/GIMAP7	5
GO:0032561	MF	GO:0032561	guanyl ribonucleotide binding	5/60	401/18522	0.00955847	0.066174	0.0510817	AGAP2/SEPTIN1/SEPTIN6/GIMAP8/GIMAP7	5
GO:0004713	MF	GO:0004713	protein tyrosine kinase activity	3/60	138/18522	0.010162	0.0677467	0.0522957	ZAP70/LCK/CSK	3
GO:0030159	MF	GO:0030159	signaling receptor complex adaptor activity	2/60	51/18522	0.0118829	0.0750781	0.0579551	CD3E/DOK2	2
GO:0016791	MF	GO:0016791	phosphatase activity	4/60	275/18522	0.0120959	0.0750781	0.0579551	PTPRC/LCK/PTPN7/INPP5D	4

## Sheet: Table S7
Table S7. KEGG enrichment analysis of OBC-LN-specific up-regulated DEPs.
KEGG Term	category	subcategory	ID	Description	GeneRatio	BgRatio	pvalue	p.adjust	qvalue	geneID	Count
hsa04640	Organismal Systems	Immune system	hsa04640	Hematopoietic cell lineage	8/84	100/9447	2.67061e-06	0.000560827	0.000477898	915/952/921/3111/951/911/3676/3112	8
hsa04672	Organismal Systems	Immune system	hsa04672	Intestinal immune network for IgA production	5/84	50/9447	7.62826e-05	0.00800967	0.00682529	3695/3111/5284/3676/3112	5
hsa05135	Human Diseases	Infectious disease: bacterial	hsa05135	Yersinia infection	7/84	138/9447	0.000216367	0.0151457	0.0129061	5880/9844/7456/7454/4773/3676/2185	7
hsa05416	Human Diseases	Cardiovascular disease	hsa05416	Viral myocarditis	5/84	70/9447	0.000379195	0.0174136	0.0148387	5551/5880/3111/3689/3112	5
hsa04145	Cellular Processes	Transport and catabolism	hsa04145	Phagosome	7/84	159/9447	0.000512623	0.0174136	0.0148387	1536/7277/1520/3111/4353/3689/3112	7
hsa04514	Environmental Information Processing	Signaling molecules and interaction	hsa04514	Cell adhesion molecules	7/84	160/9447	0.000532271	0.0174136	0.0148387	3385/3384/3695/3111/3689/3676/3112	7
hsa05170	Human Diseases	Infectious disease: viral	hsa05170	Human immunodeficiency virus 1 infection	8/84	214/9447	0.000605189	0.0174136	0.0148387	915/5880/27350/4773/6198/54331/60489/2185	8
hsa05140	Human Diseases	Infectious disease: parasitic	hsa05140	Leishmaniasis	5/84	79/9447	0.000663375	0.0174136	0.0148387	1536/3111/3689/3676/3112	5
hsa05152	Human Diseases	Infectious disease: bacterial	hsa05152	Tuberculosis	7/84	182/9447	0.00113982	0.0228432	0.0194654	1520/3111/54106/843/3689/8844/3112	7
hsa04650	Organismal Systems	Immune system	hsa04650	Natural killer cell mediated cytotoxicity	6/84	134/9447	0.00119655	0.0228432	0.0194654	5551/5880/3384/3689/4773/2185	6
hsa04659	Organismal Systems	Immune system	hsa04659	Th17 cell differentiation	5/84	109/9447	0.00279426	0.0488995	0.0416687	915/3111/3662/4773/3112	5
